# Supplementary material for: 2,5-Dimethyl­phenyl benzoate
Source: Acta Crystallogr Sect E Struct Rep Online. 2009 Mar 28;65(Pt 4):o915. doi: 10.1107/S1600536809010976 (PMC2969038; doi:10.1107/S1600536809010976)
Supplement: Supplementary file 2 [file e-65-0o915-Isup2.hkl]

#
# h,k,l, Fc-squared, Fo-squared, sigma(Fo-squared) and status flag
#
data_I
_shelx_title ' E14 in P21/c'
_shelx_refln_list_code          4
_shelx_F_calc_maximum      133.51
_exptl_crystal_F_000       480.00
_reflns_d_resolution_high  0.8152
 
loop_
 _symmetry_equiv_pos_as_xyz
 'x, y, z'
 '-x, y+1/2, -z+1/2'
 '-x, -y, -z'
 'x, -y-1/2, z-1/2'
 
_cell_length_a     8.1095
_cell_length_b     9.8569
_cell_length_c    15.8805
_cell_angle_alpha  90.000
_cell_angle_beta  105.617
_cell_angle_gamma  90.000
 
_shelx_F_squared_multiplier     1.000
 
loop_
 _refln_index_h
 _refln_index_k
 _refln_index_l
 _refln_F_squared_calc
 _refln_F_squared_meas
 _refln_F_squared_sigma
 _refln_observed_status
   2   0   0    12130.32    11594.79     33.77 o
   3   0   0       62.78       68.77      0.64 o
   4   0   0      960.20     1049.04      3.73 o
   5   0   0      215.34      241.24      2.04 o
   6   0   0       73.22       70.68      1.54 o
   7   0   0        0.48       -0.18      0.77 o
   8   0   0      186.28      178.88      2.38 o
   9   0   0       11.95        8.06      1.04 o
   2   1   0      138.23      130.78      0.68 o
   3   1   0     1847.78     1859.75      6.06 o
   4   1   0       86.53       74.27      0.63 o
   5   1   0      172.66      195.77      1.58 o
   6   1   0        1.18        0.96      0.34 o
   7   1   0        1.33        0.54      0.48 o
   8   1   0       18.48       17.07      0.84 o
   9   1   0        3.30        4.06      0.71 o
   0   2   0    15820.06    17007.73    139.63 o
   1   2   0     2337.39     2319.28     17.14 o
   2   2   0       98.45       83.28      0.44 o
   3   2   0      418.05      402.80      1.22 o
   4   2   0     1063.82     1099.12      3.17 o
   5   2   0       36.98       44.61      0.53 o
   6   2   0        6.46        5.95      0.36 o
   7   2   0        0.55        0.29      0.43 o
   8   2   0       36.96       30.60      0.90 o
   9   2   0       26.36       25.55      1.03 o
   1   3   0      808.58      777.97      1.87 o
   2   3   0      435.06      410.70      1.81 o
   3   3   0      133.78      133.04      0.73 o
   4   3   0        5.83        8.40      0.25 o
   5   3   0       29.40       28.96      0.41 o
   6   3   0        5.99        6.17      0.34 o
   7   3   0       16.04       16.43      0.54 o
   8   3   0        7.11        6.77      0.74 o
   9   3   0        0.37       -0.36      0.73 o
   0   4   0      117.23      118.55      0.59 o
   1   4   0      662.04      681.34      2.05 o
   2   4   0       29.18       28.05      0.30 o
   3   4   0      383.99      429.39      1.67 o
   4   4   0       71.58       76.99      0.61 o
   5   4   0        0.01        0.26      0.29 o
   6   4   0        4.40        4.11      0.38 o
   7   4   0       10.23       10.51      0.53 o
   8   4   0        2.65        2.03      0.67 o
   9   4   0        6.65        7.82      0.86 o
   1   5   0      112.90      117.60      0.55 o
   2   5   0       58.54       62.49      0.42 o
   3   5   0       41.70       47.49      0.74 o
   4   5   0       57.09       46.58      0.49 o
   5   5   0       33.88       33.07      0.56 o
   6   5   0       22.07       21.10      0.58 o
   7   5   0        3.54        4.19      0.58 o
   8   5   0       25.46       23.91      1.14 o
   0   6   0        1.97        3.46      0.25 o
   1   6   0       68.85       67.55      0.43 o
   2   6   0        4.91        5.47      0.20 o
   3   6   0        0.32        0.22      0.18 o
   4   6   0        0.40        0.58      0.34 o
   5   6   0       92.61       97.16      1.25 o
   6   6   0       11.38       12.44      0.46 o
   7   6   0        0.09        0.22      0.79 o
   8   6   0        1.33        2.17      0.86 o
   1   7   0       11.08       11.36      0.27 o
   2   7   0        4.43        3.92      0.24 o
   3   7   0       11.71       13.60      0.32 o
   4   7   0        7.14        7.08      0.42 o
   5   7   0        9.14       10.00      0.61 o
   6   7   0        7.86        6.58      0.80 o
   7   7   0        0.32       -0.27      0.77 o
   0   8   0       11.75       10.15      0.44 o
   1   8   0       34.62       34.68      0.45 o
   2   8   0        2.89        5.17      0.33 o
   3   8   0        0.01        0.27      0.28 o
   4   8   0        4.58        5.33      0.45 o
   5   8   0       30.75       35.15      0.87 o
   6   8   0        7.39        7.48      0.77 o
   7   8   0        1.80        1.65      0.77 o
   1   9   0       17.38       13.23      0.39 o
   2   9   0        1.51        1.91      0.36 o
   3   9   0       10.38       10.23      0.49 o
   4   9   0        3.63        3.51      0.55 o
   5   9   0        9.29       12.67      0.73 o
   6   9   0        0.00        0.43      0.72 o
   0  10   0        2.94        3.71      0.63 o
   1  10   0        2.53        2.57      0.49 o
   2  10   0       36.24       36.91      0.75 o
   3  10   0       17.76       17.92      0.74 o
   4  10   0        3.10        4.32      0.68 o
   5  10   0       14.79       16.89      1.07 o
   1  11   0        8.91        9.08      0.62 o
   2  11   0        0.03        0.19      0.61 o
   3  11   0        2.02        1.92      0.70 o
   0  12   0        0.20        0.45      0.92 o
   1  12   0        1.64        1.80      0.67 o
  -9   1   1        2.02        0.37      0.74 o
  -8   1   1       27.90       26.99      0.96 o
  -7   1   1       12.59       10.81      0.59 o
  -6   1   1       26.75       26.13      0.49 o
  -5   1   1       32.91       38.51      0.53 o
  -4   1   1      202.85      212.75      0.92 o
  -3   1   1        0.18        0.28      0.18 o
  -2   1   1      100.79       93.98      0.73 o
   2   1   1     2034.96     2022.19      9.31 o
   3   1   1      513.65      517.44      1.83 o
   4   1   1      316.54      324.65      1.88 o
   5   1   1       52.10       49.36      0.59 o
   6   1   1        7.26        8.14      0.46 o
   7   1   1        0.04        0.19      0.40 o
   8   1   1        5.91        6.28      0.64 o
   9   1   1        0.03       -0.52      0.80 o
  -9   2   1        5.09        5.99      0.81 o
  -8   2   1       18.55       17.66      0.77 o
  -7   2   1        0.20        0.11      0.42 o
  -6   2   1        8.81        8.79      0.39 o
  -5   2   1        8.82        8.25      0.31 o
  -4   2   1        6.32        7.21      0.28 o
  -3   2   1      153.83      132.78      0.76 o
  -2   2   1      145.62      148.25      0.70 o
  -1   2   1     4493.38     4385.24     25.75 o
   0   2   1      605.36      585.65      2.39 o
   1   2   1     3992.00     3839.78     26.18 o
   2   2   1       51.66       56.59      0.41 o
   3   2   1        6.69        6.46      0.21 o
   4   2   1      175.23      171.89      0.90 o
   5   2   1       10.50        7.73      0.30 o
   6   2   1       67.84       65.42      0.87 o
   7   2   1        0.74        1.15      0.43 o
   8   2   1       21.28       19.35      0.75 o
   9   2   1        9.70        9.50      0.85 o
  -9   3   1        3.84        6.74      0.89 o
  -8   3   1       37.59       35.55      1.04 o
  -7   3   1        2.95        3.59      0.45 o
  -6   3   1        0.63        0.76      0.31 o
  -5   3   1       33.94       34.86      0.48 o
  -4   3   1       32.85       44.29      0.47 o
  -3   3   1      331.84      312.86      1.24 o
  -2   3   1      568.24      536.40      1.93 o
  -1   3   1      774.25      753.03      1.87 o
   0   3   1     6755.72     6824.91     44.52 o
   1   3   1     1933.49     1946.69      6.04 o
   2   3   1      896.79      861.40      2.40 o
   3   3   1       11.80       19.69      0.32 o
   4   3   1      356.83      379.27      1.29 o
   5   3   1        3.60        4.35      0.25 o
   6   3   1        2.29        2.32      0.31 o
   7   3   1        1.95        1.72      0.40 o
   8   3   1        0.94        1.51      0.64 o
   9   3   1        5.84        5.61      0.84 o
  -9   4   1        1.37        0.77      0.87 o
  -8   4   1       24.60       23.22      0.91 o
  -7   4   1       17.73       17.10      0.46 o
  -6   4   1       63.82       59.29      0.60 o
  -5   4   1        0.31        0.04      0.29 o
  -4   4   1      134.05      127.07      0.99 o
  -3   4   1        0.99        1.82      0.19 o
  -2   4   1       39.31       50.30      0.38 o
  -1   4   1      380.17      404.25      1.37 o
   0   4   1      316.98      312.90      1.11 o
   1   4   1      120.38      126.59      0.59 o
   2   4   1      177.28      199.50      0.82 o
   3   4   1      293.65      288.11      1.30 o
   4   4   1       51.62       69.00      0.59 o
   5   4   1       23.96       20.45      0.44 o
   6   4   1       14.57       14.67      0.50 o
   7   4   1        0.21       -0.03      0.51 o
   8   4   1        8.89        9.97      0.73 o
  -8   5   1        0.30        0.03      0.88 o
  -7   5   1        0.01        0.07      0.51 o
  -6   5   1       10.51       10.93      0.48 o
  -5   5   1       38.14       38.16      0.50 o
  -4   5   1        0.87        1.47      0.27 o
  -3   5   1      144.80      162.95      0.96 o
  -2   5   1        6.48        5.67      0.19 o
  -1   5   1       88.56      111.54      0.50 o
   0   5   1      175.33      174.64      0.56 o
   2   5   1      188.77      183.47      0.70 o
   3   5   1        1.57        2.07      0.22 o
   4   5   1       47.65       48.02      0.65 o
   5   5   1       48.40       43.66      0.65 o
   6   5   1        1.36        1.55      0.38 o
   7   5   1       15.63       12.59      0.71 o
   8   5   1        7.65        7.13      0.86 o
  -8   6   1        0.00        0.34      0.89 o
  -7   6   1       17.36       19.93      1.07 o
  -6   6   1       37.57       38.71      0.83 o
  -5   6   1        0.60        0.61      0.46 o
  -4   6   1       39.81       38.56      0.61 o
  -3   6   1       32.73       31.19      0.41 o
  -2   6   1       11.33        7.86      0.23 o
  -1   6   1        3.00        4.19      0.18 o
   0   6   1      108.83      120.10      0.53 o
   1   6   1        4.07        3.03      0.19 o
   2   6   1       47.00       45.81      0.36 o
   3   6   1       12.12       13.23      0.30 o
   4   6   1       16.59       20.20      0.45 o
   5   6   1       30.09       31.91      0.64 o
   6   6   1        2.26        2.19      0.53 o
   7   6   1        0.01       -0.03      0.72 o
   8   6   1        6.37        7.03      0.95 o
  -7   7   1        1.51        1.31      0.81 o
  -6   7   1        2.57        1.57      0.71 o
  -5   7   1        6.96        6.56      0.52 o
  -4   7   1       12.51       10.88      0.44 o
  -3   7   1       10.30       11.86      0.38 o
  -2   7   1        8.18        9.32      0.27 o
  -1   7   1        1.09        1.99      0.19 o
   0   7   1        0.80        0.69      0.20 o
   1   7   1        4.89        7.60      0.25 o
   2   7   1        2.20        2.87      0.23 o
   3   7   1        2.92        3.73      0.28 o
   4   7   1        1.86        2.79      0.28 o
   5   7   1       36.98       33.87      0.84 o
   6   7   1        5.81        5.22      0.73 o
   7   7   1       16.91       18.76      0.96 o
  -7   8   1        0.30       -0.28      0.79 o
  -6   8   1        0.12       -0.36      0.73 o
  -5   8   1        5.04        4.98      0.59 o
  -4   8   1        6.40        5.99      0.46 o
  -3   8   1      233.61      232.21      1.65 o
  -2   8   1        9.14        8.42      0.37 o
  -1   8   1       65.96       58.93      0.51 o
   0   8   1        0.61        1.16      0.26 o
   1   8   1       10.69       12.36      0.34 o
   2   8   1        0.26        0.58      0.25 o
   3   8   1        2.97        1.63      0.30 o
   4   8   1       19.78       18.99      0.53 o
   5   8   1      126.72      136.44      1.54 o
   6   8   1        4.01        3.83      0.77 o
   7   8   1        9.45        9.28      0.86 o
  -6   9   1       38.12       40.00      1.12 o
  -5   9   1       12.88       15.83      0.76 o
  -4   9   1      104.67      113.80      1.18 o
  -3   9   1        9.58        8.19      0.49 o
  -2   9   1        8.84        8.91      0.44 o
  -1   9   1        1.85        1.97      0.29 o
   0   9   1        2.93        2.50      0.31 o
   1   9   1        0.53        0.91      0.29 o
   2   9   1       26.42       26.82      0.51 o
   3   9   1        0.26       -0.17      0.44 o
   4   9   1       17.14       15.35      0.64 o
   5   9   1        0.24        0.25      0.63 o
   6   9   1        1.19        0.83      0.79 o
  -5  10   1        2.43        3.27      0.85 o
  -4  10   1        0.30        0.15      0.57 o
  -3  10   1       46.63       41.91      0.90 o
  -2  10   1        0.33        0.04      0.46 o
  -1  10   1       17.57       14.18      0.58 o
   0  10   1        0.60        1.28      0.36 o
   1  10   1        2.16        2.70      0.43 o
   2  10   1        0.23        0.38      0.44 o
   3  10   1        1.84        0.94      0.53 o
   4  10   1        0.03       -0.22      0.62 o
   5  10   1       37.10       36.91      1.20 o
  -4  11   1        2.17        1.64      0.91 o
  -3  11   1        0.47        0.35      0.64 o
  -2  11   1        4.54        3.82      0.65 o
  -1  11   1        1.30        2.17      0.54 o
   0  11   1        7.49        8.25      0.58 o
   1  11   1        0.30        0.06      0.52 o
   2  11   1        5.94        5.63      0.58 o
   3  11   1        0.01       -0.43      0.76 o
  -1  12   1        0.10       -0.68      0.71 o
   0  12   1        1.90        2.22      0.62 o
  -9   0   2        0.01        0.17      0.82 o
  -8   0   2       59.31       61.13      1.52 o
  -7   0   2       42.55       31.20      1.81 o
  -6   0   2      418.29      432.56      3.26 o
  -5   0   2      354.54      361.45      2.13 o
  -4   0   2        6.04        1.98      0.31 o
  -3   0   2      512.93      465.51      1.77 o
  -2   0   2      100.83       91.56      0.94 o
   1   0   2      469.98      445.19      1.79 o
   2   0   2    15572.05    15674.37    110.84 o
   3   0   2      604.34      601.36      3.30 o
   4   0   2      433.22      431.53      2.42 o
   5   0   2       37.36       37.54      0.85 o
   6   0   2       27.61       27.70      0.91 o
   7   0   2       17.54       18.22      0.89 o
   8   0   2        0.09        0.08      0.64 o
   9   0   2        0.58        1.28      1.25 o
  -9   1   2        4.17        3.65      0.71 o
  -8   1   2       45.33       36.65      1.04 o
  -7   1   2      202.66      193.99      1.29 o
  -6   1   2       17.23       20.52      0.46 o
  -5   1   2       33.68       41.85      0.44 o
  -4   1   2     1285.34     1319.15      3.39 o
  -3   1   2     1182.13     1232.91      3.16 o
  -2   1   2     1627.36     1521.03      5.55 o
   1   1   2    17824.19    17364.23    229.08 o
   2   1   2       52.99       43.40      0.50 o
   3   1   2     1187.23     1192.12      3.06 o
   4   1   2      187.76      195.40      0.92 o
   5   1   2        8.45        6.95      0.32 o
   6   1   2        1.04        1.00      0.38 o
   7   1   2        6.41        6.53      0.48 o
   8   1   2        0.39        0.37      0.53 o
   9   1   2        5.86        5.37      0.83 o
  -9   2   2       10.43       12.74      0.87 o
  -8   2   2        0.00       -0.06      0.60 o
  -7   2   2        1.70        0.45      0.40 o
  -6   2   2       12.77       13.41      0.43 o
  -5   2   2      123.60      133.41      0.84 o
  -4   2   2       61.24       59.20      0.46 o
  -3   2   2      224.95      219.37      0.86 o
  -2   2   2      168.69      162.23      0.93 o
  -1   2   2      799.54      860.97      4.92 o
   0   2   2       32.23       35.67      0.34 o
   1   2   2     4641.65     4520.83     32.86 o
   2   2   2      718.60      718.07      1.69 o
   3   2   2     1354.85     1370.59      5.19 o
   4   2   2       27.06       25.27      0.43 o
   5   2   2        0.00       -0.04      0.28 o
   6   2   2       41.30       42.77      0.73 o
   7   2   2       10.39        9.62      0.53 o
   8   2   2        0.76        0.72      0.63 o
   9   2   2        2.00        1.51      0.77 o
  -9   3   2        5.69        5.80      0.88 o
  -8   3   2       68.84       67.99      1.35 o
  -7   3   2        0.69        0.16      0.43 o
  -6   3   2        0.73        1.00      0.31 o
  -5   3   2      218.64      230.09      1.21 o
  -4   3   2      402.07      441.20      1.66 o
  -3   3   2       30.67       26.62      0.33 o
  -2   3   2        1.16        6.01      1.07 o
  -1   3   2     2360.70     2325.56      8.78 o
   0   3   2     8404.99     8601.28     66.98 o
   1   3   2      181.59      174.04      0.63 o
   3   3   2        0.39        6.97      1.73 o
   4   3   2      861.39      885.07      4.83 o
   5   3   2      170.96      180.70      1.41 o
   6   3   2       22.50       20.72      0.53 o
   7   3   2        0.56        0.62      0.40 o
   8   3   2        2.87        2.40      0.64 o
  -9   4   2       37.22       35.56      1.28 o
  -8   4   2        3.16        3.07      0.64 o
  -7   4   2       37.59       39.91      0.78 o
  -6   4   2        2.48        2.61      0.36 o
  -5   4   2        3.80        3.47      0.24 o
  -4   4   2       33.93       35.60      0.42 o
  -3   4   2        5.17        6.31      0.21 o
  -2   4   2       18.76       15.53      0.23 o
  -1   4   2       76.65       72.55      0.44 o
   0   4   2      595.68      564.71      1.53 o
   1   4   2      177.79      177.61      0.63 o
   2   4   2        6.48        8.15      0.35 o
   3   4   2        2.69        3.73      0.42 o
   4   4   2        7.55        7.58      0.25 o
   5   4   2       37.20       37.20      0.52 o
   6   4   2       17.93       16.49      0.61 o
   7   4   2        6.58        6.36      0.60 o
   8   4   2        0.49        0.13      0.60 o
  -8   5   2       15.84       15.13      1.07 o
  -7   5   2       13.82       13.53      0.82 o
  -6   5   2       21.11       22.28      0.69 o
  -5   5   2       81.62       86.60      0.81 o
  -4   5   2      126.39      117.18      0.86 o
  -3   5   2      193.92      193.06      0.91 o
  -2   5   2        6.02        3.57      0.21 o
  -1   5   2      590.84      568.99      2.42 o
   0   5   2     1735.76     1702.65      5.38 o
   2   5   2        7.98       12.37      0.52 o
   3   5   2       71.84       78.22      0.56 o
   4   5   2      176.50      177.54      1.05 o
   5   5   2      131.71      136.00      1.06 o
   6   5   2       14.44       12.38      0.48 o
   7   5   2        6.03        6.79      0.64 o
   8   5   2        1.65        1.90      0.73 o
  -8   6   2        2.62        2.63      0.73 o
  -7   6   2        0.03       -0.58      0.76 o
  -6   6   2       14.93       16.99      0.65 o
  -5   6   2        7.70        7.84      0.51 o
  -4   6   2        1.75        1.56      0.31 o
  -3   6   2       55.79       53.36      0.50 o
  -2   6   2       32.90       27.94      0.36 o
  -1   6   2        9.92       13.49      0.22 o
   0   6   2      272.42      276.76      1.00 o
   1   6   2        8.77        7.56      0.23 o
   2   6   2       13.98       13.39      0.24 o
   3   6   2        0.78        1.36      0.24 o
   4   6   2        2.08        1.66      0.38 o
   5   6   2        0.18        0.52      0.45 o
   6   6   2       31.11       29.26      0.93 o
   7   6   2        0.07        0.34      0.81 o
  -8   7   2        0.02        0.17      0.83 o
  -7   7   2       21.37       21.11      1.09 o
  -6   7   2        1.77        1.52      0.71 o
  -5   7   2        3.31        4.42      0.50 o
  -4   7   2        0.99        0.69      0.33 o
  -3   7   2       12.83       12.81      0.39 o
  -2   7   2        1.79        1.71      0.26 o
  -1   7   2      118.41      107.75      0.67 o
   0   7   2       37.16       38.05      0.40 o
   1   7   2       22.89       26.14      0.39 o
   2   7   2       16.64       20.41      0.32 o
   3   7   2       37.93       35.63      0.47 o
   4   7   2        5.80        7.32      0.45 o
   5   7   2       14.23       16.92      0.54 o
   6   7   2       35.69       32.99      0.97 o
   7   7   2       26.05       26.94      1.16 o
  -7   8   2        0.33        0.28      0.80 o
  -6   8   2       15.66       15.05      0.89 o
  -5   8   2        0.00       -0.12      0.54 o
  -4   8   2       15.40       19.61      0.56 o
  -3   8   2        0.62        0.26      0.45 o
  -2   8   2      143.37      148.21      1.19 o
  -1   8   2       62.54       60.29      0.58 o
   0   8   2       21.66       24.53      0.46 o
   1   8   2       68.55       73.46      0.63 o
   2   8   2       13.76       12.90      0.31 o
   3   8   2        1.58        1.66      0.30 o
   4   8   2        1.06        1.45      0.41 o
   5   8   2       13.41       13.29      0.74 o
   6   8   2        3.69        3.69      0.72 o
  -6   9   2        7.22        8.31      0.86 o
  -5   9   2        2.18        1.09      0.58 o
  -4   9   2        1.03        1.36      0.51 o
  -3   9   2        1.45        0.71      0.42 o
  -2   9   2       23.43       23.28      0.50 o
  -1   9   2       21.70       19.65      0.46 o
   0   9   2        8.61        9.03      0.42 o
   1   9   2        0.02       -0.17      0.34 o
   2   9   2       19.40       18.74      0.47 o
   3   9   2        5.50        5.11      0.46 o
   4   9   2        3.42        3.01      0.54 o
   5   9   2       12.06       13.41      0.82 o
   6   9   2       22.71       24.05      1.08 o
  -5  10   2        9.75        9.44      0.86 o
  -4  10   2        2.00        2.69      0.61 o
  -3  10   2        0.17        0.01      0.60 o
  -2  10   2        0.55        1.30      0.46 o
  -1  10   2        0.21        0.37      0.45 o
   0  10   2        0.49        0.60      0.41 o
   1  10   2        4.70        4.94      0.48 o
   2  10   2        0.22        0.34      0.42 o
   3  10   2        0.10        0.91      0.59 o
   4  10   2        4.22        3.87      0.65 o
   5  10   2        0.67       -0.57      0.79 o
  -4  11   2        0.48        0.33      0.81 o
  -3  11   2        0.21        0.73      0.60 o
  -2  11   2        4.24        3.10      0.56 o
  -1  11   2        2.40        2.40      0.55 o
   0  11   2        0.65        1.32      0.50 o
   1  11   2        1.20        1.90      0.52 o
   2  11   2        0.02        0.35      0.60 o
   3  11   2        1.03       -0.37      0.76 o
   0  12   2        1.66        1.40      0.60 o
  -9   1   3        1.59        0.86      0.70 o
  -8   1   3        0.76        0.29      0.55 o
  -7   1   3        0.00        0.34      0.35 o
  -6   1   3       40.95       38.32      0.45 o
  -5   1   3       36.18       31.35      0.44 o
  -4   1   3      387.92      404.61      1.24 o
  -3   1   3       76.12       79.41      0.65 o
  -2   1   3        0.64        3.95      0.40 o
  -1   1   3       74.18      236.96     79.42 o
   0   1   3     4398.65     4500.43     27.49 o
   1   1   3      891.40      888.68      3.63 o
   2   1   3     1799.42     1750.32      6.28 o
   3   1   3      121.28      125.59      1.31 o
   4   1   3      862.93      825.10      3.60 o
   5   1   3       21.21       19.08      0.41 o
   6   1   3      149.41      149.23      1.18 o
   7   1   3        0.05        0.18      0.49 o
   8   1   3        0.22        0.74      0.55 o
   9   1   3        3.02        3.69      0.86 o
  -9   2   3        7.64        5.68      0.76 o
  -8   2   3       12.52       10.55      0.72 o
  -7   2   3       20.84       17.41      0.54 o
  -6   2   3        3.35        3.32      0.33 o
  -5   2   3       71.76       74.01      0.64 o
  -4   2   3       56.04       67.42      0.56 o
  -3   2   3      472.36      467.51      1.62 o
  -2   2   3       94.00       93.68      0.49 o
  -1   2   3      924.51      963.55     14.01 o
   0   2   3      425.36      442.98      1.59 o
   1   2   3       37.52       35.86      0.27 o
   2   2   3      117.10      111.25      0.62 o
   3   2   3     1015.42     1049.44      2.65 o
   4   2   3       22.03       25.16      0.47 o
   5   2   3       34.83       40.71      0.59 o
   6   2   3       18.55       19.50      0.61 o
   7   2   3       13.13       13.00      0.58 o
   8   2   3        0.53       -0.11      0.60 o
  -9   3   3       50.21       48.85      1.38 o
  -8   3   3        5.55        6.86      0.71 o
  -7   3   3      101.26      103.71      1.08 o
  -6   3   3        0.02       -0.02      0.31 o
  -5   3   3       15.14       18.00      0.37 o
  -4   3   3      275.35      283.12      1.32 o
  -3   3   3       65.65       61.82      0.46 o
  -2   3   3       31.71       36.68      0.76 o
  -1   3   3      274.63      293.91      0.99 o
   0   3   3     1306.63     1314.75      3.91 o
   3   3   3       10.72       14.31      0.41 o
   4   3   3      152.16      139.14      0.75 o
   5   3   3       55.11       46.83      0.59 o
   6   3   3       38.64       38.20      0.69 o
   7   3   3        1.13        1.25      0.58 o
   8   3   3       12.28       13.68      0.81 o
  -9   4   3        1.74        3.02      0.91 o
  -8   4   3        6.96        7.50      0.84 o
  -7   4   3        0.07        0.43      0.56 o
  -6   4   3        0.01        0.13      0.40 o
  -5   4   3        2.01        2.05      0.26 o
  -4   4   3      456.73      460.23      1.87 o
  -3   4   3      548.41      551.85      1.58 o
  -2   4   3       82.24       88.88      0.56 o
  -1   4   3      241.62      209.57      0.64 o
   0   4   3       94.84       82.92      0.44 o
   1   4   3      457.57      440.31      1.37 o
   2   4   3      171.83      160.39      0.81 o
   3   4   3       21.84       21.21      0.41 o
   4   4   3      161.96      161.56      1.57 o
   5   4   3       12.51       12.74      0.46 o
   6   4   3       75.72       73.89      1.02 o
   7   4   3        2.02        2.25      0.55 o
   8   4   3        0.28       -0.02      0.61 o
  -9   5   3       27.93       30.55      1.42 o
  -8   5   3        0.76        0.03      0.86 o
  -7   5   3       96.92       96.57      2.35 o
  -6   5   3        0.17        0.20      0.32 o
  -5   5   3        9.75        7.84      0.33 o
  -4   5   3       91.75       92.82      0.60 o
  -3   5   3      356.27      374.07      1.89 o
  -2   5   3       38.41       38.14      0.56 o
  -1   5   3     2352.61     2380.47      7.77 o
   0   5   3      162.93      150.73      0.64 o
   1   5   3     1520.35     1530.90      5.49 o
   2   5   3       15.98       19.43      0.30 o
   3   5   3        1.98        2.28      0.25 o
   4   5   3        5.57        6.19      0.31 o
   5   5   3      129.71      127.67      1.06 o
   6   5   3        6.24        6.22      0.63 o
   7   5   3        0.91        0.63      0.54 o
   8   5   3        6.57        6.60      0.79 o
  -8   6   3        0.07        0.23      0.77 o
  -7   6   3       23.04       24.34      1.08 o
  -6   6   3       21.51       23.36      0.77 o
  -5   6   3       27.02       29.81      0.63 o
  -4   6   3       81.80       83.87      0.74 o
  -3   6   3      113.27      112.32      0.73 o
  -2   6   3      148.96      145.82      0.65 o
  -1   6   3       83.45       82.45      0.44 o
   0   6   3      785.27      774.28      3.46 o
   1   6   3       38.47       36.08      0.35 o
   2   6   3        0.03        0.14      0.18 o
   3   6   3        0.34        0.27      0.28 o
   4   6   3      162.55      166.52      1.20 o
   5   6   3        4.06        3.47      0.36 o
   6   6   3       70.36       71.45      1.22 o
   7   6   3        2.37        1.23      0.78 o
  -8   7   3        6.26        4.76      0.89 o
  -7   7   3       30.38       30.95      1.19 o
  -6   7   3        0.08        0.12      0.61 o
  -5   7   3       30.30       29.40      0.70 o
  -4   7   3        1.74        2.17      0.39 o
  -3   7   3        9.44        9.94      0.34 o
  -2   7   3       69.59       70.42      0.55 o
  -1   7   3       29.39       32.03      0.38 o
   0   7   3        2.92        3.23      0.28 o
   1   7   3      114.19      115.56      0.97 o
   2   7   3       67.27       66.24      0.49 o
   3   7   3       25.49       22.16      0.41 o
   4   7   3        1.31        0.65      0.38 o
   5   7   3       61.38       60.83      1.08 o
   6   7   3       22.31       21.09      0.93 o
   7   7   3        0.05       -0.17      0.77 o
  -7   8   3        0.51        1.04      0.81 o
  -6   8   3       33.23       33.14      1.04 o
  -5   8   3        5.02        5.55      0.56 o
  -4   8   3        8.20        8.77      0.53 o
  -3   8   3       43.64       41.35      0.63 o
  -2   8   3       48.34       44.05      0.63 o
  -1   8   3      187.67      180.13      0.94 o
   0   8   3      163.85      159.22      0.93 o
   1   8   3       23.30       24.82      0.50 o
   2   8   3        7.67        7.95      0.31 o
   3   8   3        0.32        0.35      0.27 o
   4   8   3       14.02       13.16      0.54 o
   5   8   3        1.06        1.21      0.59 o
   6   8   3        3.63        4.01      0.75 o
  -6   9   3        9.19       11.66      0.84 o
  -5   9   3        2.48        2.63      0.60 o
  -4   9   3       10.19        8.92      0.58 o
  -3   9   3       23.35       22.63      0.52 o
  -2   9   3      138.53      138.76      1.00 o
  -1   9   3        0.01        0.01      0.31 o
   0   9   3        5.46        5.65      0.39 o
   1   9   3        9.35        8.21      0.41 o
   2   9   3       25.49       24.44      0.55 o
   3   9   3        0.69        0.57      0.40 o
   4   9   3        0.02       -0.11      0.56 o
   5   9   3        4.51        3.76      0.68 o
  -5  10   3        5.58        4.38      0.66 o
  -4  10   3        0.24        0.60      0.56 o
  -3  10   3        3.07        2.39      0.56 o
  -2  10   3        4.84        4.43      0.51 o
  -1  10   3       12.07       10.77      0.55 o
   0  10   3        4.97        5.97      0.51 o
   1  10   3        1.07        1.09      0.45 o
   2  10   3        0.02       -0.22      0.47 o
   3  10   3       13.92       12.05      0.71 o
   4  10   3        0.41        0.59      0.61 o
  -4  11   3        0.05        0.41      0.73 o
  -3  11   3        0.48        0.77      0.66 o
  -2  11   3        6.80        5.80      0.64 o
  -1  11   3        7.89        8.72      0.68 o
   0  11   3        2.60        3.57      0.54 o
   1  11   3        4.05        5.56      0.59 o
   2  11   3        1.70        2.31      0.71 o
   3  11   3        0.05       -0.30      0.70 o
  -9   0   4       16.11       16.05      1.06 o
  -8   0   4       23.41       24.29      1.11 o
  -7   0   4       48.49       45.17      0.89 o
  -6   0   4      784.46      813.04      5.68 o
  -5   0   4      531.35      488.36      2.20 o
  -4   0   4      797.57      753.82      4.51 o
  -3   0   4       86.37       97.76      1.04 o
  -2   0   4       82.54       80.98      1.28 o
  -1   0   4     1830.95     1707.67      3.93 o
   0   0   4      277.12      242.19      1.04 o
   1   0   4        3.92        6.88      0.26 o
   3   0   4       16.63       14.07      0.78 o
   4   0   4      893.81      846.22      5.84 o
   5   0   4      213.83      207.64      1.56 o
   6   0   4       10.54        9.59      0.71 o
   7   0   4       15.15       15.41      0.78 o
   8   0   4        9.34       11.59      1.07 o
  -9   1   4        7.94        8.34      0.76 o
  -8   1   4        7.98        8.18      0.62 o
  -7   1   4       26.19       23.41      0.46 o
  -6   1   4        0.92        1.59      0.30 o
  -5   1   4      253.90      266.57      1.25 o
  -4   1   4       17.53       21.00      0.32 o
  -3   1   4      236.67      224.91      0.84 o
  -2   1   4       20.06       14.98      0.29 o
  -1   1   4     2426.91     2310.01      5.36 o
   0   1   4      220.01      195.02      0.82 o
   1   1   4     1609.69     1507.15      4.72 o
   2   1   4       43.57       52.30      1.18 o
   3   1   4     2217.57     2181.97     18.56 o
   4   1   4       89.95       88.93      0.80 o
   5   1   4        8.25        8.81      0.32 o
   6   1   4        0.17        0.14      0.35 o
   7   1   4        2.95        2.85      0.52 o
   8   1   4       11.36       13.08      0.95 o
  -9   2   4        8.42        7.95      0.85 o
  -8   2   4        5.11        3.95      0.68 o
  -7   2   4       82.22       77.30      0.88 o
  -6   2   4       84.89       87.17      0.75 o
  -5   2   4      207.89      198.94      1.19 o
  -4   2   4       18.79       15.17      0.27 o
  -3   2   4      249.54      247.64      0.94 o
  -2   2   4      462.68      424.21      1.99 o
  -1   2   4       68.50       63.08      0.28 o
   0   2   4        1.58        0.43      0.10 o
   1   2   4       20.21       25.24      0.29 o
   2   2   4      215.91      218.41      1.35 o
   3   2   4      649.41      642.41      2.06 o
   4   2   4      349.99      336.19      1.85 o
   5   2   4      852.26      826.03      6.67 o
   6   2   4        6.15        6.86      0.48 o
   7   2   4        4.96        2.75      0.51 o
   8   2   4        3.48        4.48      0.78 o
  -9   3   4       12.12       15.95      1.02 o
  -8   3   4       12.91       12.70      0.87 o
  -7   3   4        4.96        3.49      0.54 o
  -6   3   4        4.63        4.39      0.32 o
  -5   3   4       29.11       31.19      0.51 o
  -4   3   4       50.23       45.01      0.45 o
  -3   3   4        4.75        5.15      0.17 o
  -2   3   4     1415.61     1467.49      3.99 o
  -1   3   4      187.72      188.80      0.64 o
   0   3   4      618.83      616.10      2.17 o
   2   3   4       12.75       18.18      0.30 o
   3   3   4      185.35      188.43      1.46 o
   4   3   4       40.95       48.35      0.54 o
   5   3   4        9.57        8.51      0.51 o
   6   3   4        8.51        9.29      0.59 o
   7   3   4        1.28        0.95      0.59 o
   8   3   4        6.35        5.64      0.73 o
  -9   4   4        0.17        0.11      0.96 o
  -8   4   4       29.10       25.02      1.19 o
  -7   4   4      313.13      338.06      2.49 o
  -6   4   4        5.74        5.71      0.38 o
  -5   4   4      181.34      188.68      1.14 o
  -4   4   4      134.45      135.88      0.73 o
  -3   4   4       65.70       67.10      0.55 o
  -2   4   4      151.61      133.78      0.61 o
  -1   4   4       80.55       92.84      0.66 o
   0   4   4     1019.53     1034.25      2.74 o
   1   4   4     1095.11     1072.61      3.94 o
   2   4   4       69.02       69.63      0.50 o
   3   4   4        5.65        6.21      0.28 o
   4   4   4        8.31        8.93      0.35 o
   5   4   4      240.48      230.71      1.73 o
   6   4   4       89.72       90.08      1.19 o
   7   4   4        0.16        0.24      0.57 o
   8   4   4        0.43        0.33      0.66 o
  -9   5   4        2.45        0.78      0.91 o
  -8   5   4       12.39       13.05      0.96 o
  -7   5   4       29.76       30.32      1.13 o
  -6   5   4        0.01       -0.27      0.36 o
  -5   5   4       17.90       14.50      0.39 o
  -4   5   4      100.58      109.43      1.01 o
  -3   5   4       40.43       39.46      0.43 o
  -2   5   4      268.31      258.45      0.92 o
   0   5   4        0.18        0.27      0.21 o
   1   5   4       38.40       36.42      0.38 o
   2   5   4       53.55       50.78      0.50 o
   3   5   4        0.29        0.88      0.28 o
   4   5   4       32.51       34.85      0.56 o
   5   5   4       25.49       27.17      0.68 o
   6   5   4        1.21        1.17      0.57 o
   7   5   4        0.75        0.34      0.57 o
  -8   6   4        2.17        2.19      0.80 o
  -7   6   4       60.06       56.28      1.40 o
  -6   6   4       91.63       89.86      1.36 o
  -5   6   4        0.54        0.89      0.29 o
  -4   6   4       15.79       16.47      0.42 o
  -3   6   4       79.66       76.70      0.63 o
  -2   6   4       96.65       87.59      0.64 o
  -1   6   4        0.50        1.26      0.16 o
   0   6   4      463.07      452.12      1.86 o
   1   6   4      500.43      508.91      2.68 o
   2   6   4      128.41      131.87      0.74 o
   3   6   4       37.48       38.25      0.58 o
   4   6   4       40.13       39.64      0.60 o
   5   6   4       20.40       24.24      0.70 o
   6   6   4       16.26       17.41      0.77 o
   7   6   4        0.26        0.45      0.77 o
  -8   7   4        0.06       -0.32      0.83 o
  -7   7   4        5.63        4.84      0.80 o
  -6   7   4        8.10       10.50      0.78 o
  -5   7   4        4.76        5.61      0.49 o
  -4   7   4       10.27        9.38      0.45 o
  -3   7   4      114.39      113.97      0.85 o
  -2   7   4       13.25       13.72      0.33 o
  -1   7   4       16.10       18.14      0.34 o
   0   7   4      196.89      195.42      0.93 o
   1   7   4        5.96        6.29      0.37 o
   2   7   4       24.02       24.12      0.35 o
   3   7   4       37.57       39.03      0.58 o
   4   7   4        0.13        0.30      0.41 o
   5   7   4        1.55        1.44      0.59 o
   6   7   4        0.00        0.67      0.71 o
   7   7   4        1.85        1.20      0.81 o
  -7   8   4        5.16        4.92      1.11 o
  -6   8   4       22.45       22.58      1.00 o
  -5   8   4       10.60       10.72      0.57 o
  -4   8   4        0.11        0.16      0.40 o
  -3   8   4        7.50        5.82      0.43 o
  -2   8   4        0.07        0.25      0.27 o
  -1   8   4      110.47      109.48      0.76 o
   0   8   4      290.83      297.29      1.32 o
   1   8   4        0.28        1.27      0.37 o
   2   8   4        5.91        5.59      0.26 o
   3   8   4       19.73       20.81      0.48 o
   4   8   4       11.49       11.33      0.57 o
   5   8   4        0.01        0.58      0.60 o
   6   8   4        0.17        0.23      0.66 o
  -6   9   4        1.66        1.33      0.70 o
  -5   9   4       17.06       16.96      0.75 o
  -4   9   4        3.70        3.07      0.53 o
  -3   9   4        0.30        0.54      0.22 o
  -2   9   4        2.85        2.75      0.34 o
  -1   9   4        2.47        2.45      0.36 o
   0   9   4       32.67       25.90      0.55 o
   1   9   4        0.65        1.20      0.40 o
   2   9   4        1.15        1.49      0.34 o
   3   9   4        1.23        1.18      0.48 o
   4   9   4       11.19       10.36      0.67 o
   5   9   4        2.44        1.82      0.66 o
  -5  10   4        3.32        3.06      0.71 o
  -4  10   4        1.46        1.16      0.60 o
  -3  10   4        0.66        1.05      0.59 o
  -2  10   4       15.79       13.49      0.69 o
  -1  10   4       30.76       25.52      0.70 o
   0  10   4        2.89        3.49      0.48 o
   1  10   4        6.59        5.25      0.46 o
   2  10   4        0.73        1.31      0.56 o
   3  10   4        5.49        5.08      0.64 o
   4  10   4        2.96        4.27      0.77 o
  -4  11   4        0.44        0.42      0.70 o
  -3  11   4        0.37       -0.19      0.65 o
  -2  11   4        0.18        0.38      0.61 o
  -1  11   4        0.64        0.10      0.66 o
   0  11   4        2.08        1.67      0.62 o
   1  11   4        1.12        0.57      0.62 o
   2  11   4        0.29        0.38      0.74 o
  -9   1   5        2.54        2.37      0.76 o
  -8   1   5        2.48        2.15      0.58 o
  -7   1   5        7.92        7.96      0.51 o
  -6   1   5       40.80       40.54      0.71 o
  -5   1   5        1.67        1.39      0.26 o
  -4   1   5      372.92      359.20      1.45 o
  -3   1   5      448.86      447.44      1.50 o
  -2   1   5      483.80      473.33      2.92 o
  -1   1   5      420.23      426.71      1.53 o
   0   1   5       50.71       46.51      0.29 o
   1   1   5        8.50       16.22      0.55 o
   2   1   5      702.68      691.21      2.09 o
   3   1   5       72.12       70.38      0.63 o
   4   1   5      107.30      106.86      1.00 o
   5   1   5        5.17        4.29      0.33 o
   6   1   5       10.91       12.12      0.39 o
   7   1   5        0.92        1.04      0.52 o
   8   1   5       16.15       18.01      1.07 o
  -9   2   5        0.87        0.64      0.75 o
  -8   2   5        0.03        0.00      0.63 o
  -7   2   5        4.75        4.65      0.43 o
  -6   2   5      136.96      130.99      1.12 o
  -5   2   5        0.48        0.16      0.26 o
  -4   2   5       23.78       27.71      0.41 o
  -3   2   5      435.72      411.92      2.39 o
  -2   2   5       17.54       14.61      0.30 o
  -1   2   5      173.82      149.87      0.54 o
   0   2   5      167.90      159.06      0.48 o
   1   2   5      431.02      401.39      1.09 o
   2   2   5      143.50      138.37      1.91 o
   3   2   5      130.20      126.43      0.82 o
   4   2   5       23.91       23.54      0.46 o
   5   2   5      886.57      886.87      6.51 o
   6   2   5       45.50       43.47      0.80 o
   7   2   5       74.93       70.89      1.17 o
   8   2   5        0.13       -0.12      0.77 o
  -9   3   5        3.92        3.96      0.84 o
  -8   3   5        7.39        8.55      0.82 o
  -7   3   5      133.13      138.32      1.48 o
  -6   3   5       23.58       21.48      0.45 o
  -5   3   5       32.99       27.99      0.44 o
  -4   3   5        0.12        0.10      0.20 o
  -3   3   5     1389.32     1472.94      5.89 o
  -2   3   5      689.68      730.23      2.21 o
  -1   3   5     1039.58     1048.21      2.77 o
   0   3   5      393.96      444.03      1.42 o
   1   3   5        0.04        1.13      0.15 o
   2   3   5      650.54      689.49      1.74 o
   3   3   5      212.54      210.16      1.24 o
   4   3   5        5.36        6.05      0.32 o
   5   3   5       37.27       33.55      0.68 o
   6   3   5       31.29       32.84      0.84 o
   7   3   5        1.06        0.92      0.60 o
   8   3   5        4.52        4.68      0.78 o
  -9   4   5        1.76        1.88      0.96 o
  -8   4   5       78.16       81.93      1.71 o
  -7   4   5       80.71       80.57      1.43 o
  -6   4   5       71.22       66.18      0.84 o
  -5   4   5      140.34      138.98      0.97 o
  -4   4   5      149.72      138.38      0.80 o
  -3   4   5       73.44       84.41      0.66 o
  -2   4   5       91.82      103.46      0.67 o
   0   4   5      364.87      410.03      1.52 o
   1   4   5      348.47      359.22      1.19 o
   2   4   5      148.39      154.34      0.87 o
   3   4   5       49.03       49.08      0.45 o
   4   4   5       16.73       12.25      0.36 o
   5   4   5      164.67      166.58      1.35 o
   6   4   5       18.80       15.30      0.78 o
   7   4   5        3.71        3.81      0.65 o
   8   4   5        0.15        0.52      0.68 o
  -9   5   5       22.69       25.02      1.35 o
  -8   5   5        6.90        5.73      0.90 o
  -7   5   5      122.20      126.81      1.82 o
  -6   5   5      182.99      186.29      1.34 o
  -5   5   5       49.97       44.52      0.52 o
  -4   5   5      113.26      116.54      0.76 o
  -3   5   5      108.61      117.45      0.61 o
  -2   5   5       94.86      104.53      0.53 o
  -1   5   5        0.57        1.02      0.17 o
   0   5   5      112.71      123.03      0.60 o
   1   5   5       18.79       17.22      0.28 o
   2   5   5       72.79       74.13      0.52 o
   3   5   5       26.92       26.55      0.47 o
   4   5   5        2.49        2.04      0.35 o
   5   5   5       15.76       15.84      0.58 o
   6   5   5       15.45       17.35      0.79 o
   7   5   5        1.09        0.27      0.64 o
  -8   6   5        4.69        4.02      0.93 o
  -7   6   5       30.20       30.45      1.34 o
  -6   6   5      101.22      103.76      1.09 o
  -5   6   5       14.80       17.07      0.49 o
  -4   6   5      114.86      115.78      1.03 o
  -3   6   5       10.98        9.70      0.30 o
  -2   6   5        8.87        9.63      0.24 o
   0   6   5       61.88       61.29      0.49 o
   1   6   5        3.63        3.64      0.25 o
   2   6   5       14.60       16.94      0.34 o
   3   6   5        4.95        5.26      0.35 o
   4   6   5        0.02        0.19      0.41 o
   5   6   5       15.35       15.57      0.73 o
   6   6   5        0.14       -0.54      0.63 o
   7   6   5        0.20        0.19      0.77 o
  -8   7   5        8.12        7.78      1.14 o
  -7   7   5        9.39        9.80      0.96 o
  -6   7   5       61.54       63.19      1.10 o
  -5   7   5        9.42        9.29      0.49 o
  -4   7   5       83.76       82.87      0.85 o
  -3   7   5        5.26        3.72      0.29 o
  -2   7   5       84.63       84.56      0.58 o
  -1   7   5       52.00       46.06      0.52 o
   0   7   5      537.24      548.72      2.49 o
   1   7   5      235.86      220.31      1.20 o
   2   7   5       50.90       51.50      0.60 o
   3   7   5        0.48        0.99      0.32 o
   4   7   5       14.08       14.70      0.45 o
   5   7   5        0.23        0.07      0.57 o
   6   7   5        0.02        0.42      0.64 o
  -7   8   5        7.15        8.30      1.02 o
  -6   8   5       14.11       15.02      0.97 o
  -5   8   5        0.51        0.40      0.45 o
  -4   8   5        0.56        0.22      0.37 o
  -3   8   5        6.94        6.36      0.43 o
  -2   8   5        5.94        5.69      0.20 o
  -1   8   5        0.73        0.22      0.36 o
   0   8   5        0.28       -0.17      0.37 o
   1   8   5        1.93        2.31      0.40 o
   2   8   5        0.59        0.36      0.30 o
   3   8   5       27.78       24.81      0.57 o
   4   8   5        0.89        0.27      0.49 o
   5   8   5        3.70        3.55      0.65 o
   6   8   5        0.15        0.28      0.73 o
  -6   9   5        0.03       -0.40      0.69 o
  -5   9   5        0.03       -0.11      0.64 o
  -4   9   5       16.89       16.50      0.63 o
  -3   9   5        1.59        1.55      0.42 o
  -2   9   5       10.95        8.91      0.28 o
  -1   9   5       10.19        9.86      0.49 o
   0   9   5      153.76      141.82      1.17 o
   1   9   5       10.19        9.12      0.43 o
   2   9   5        0.84        1.36      0.38 o
   3   9   5        1.15        0.75      0.49 o
   4   9   5        2.86        2.49      0.55 o
   5   9   5        0.31        0.40      0.70 o
  -5  10   5        0.01       -0.33      0.66 o
  -4  10   5        1.22        1.33      0.60 o
  -3  10   5       10.45        8.02      0.64 o
  -2  10   5        0.11       -0.06      0.49 o
  -1  10   5        0.03        0.04      0.54 o
   0  10   5       16.17       16.78      0.65 o
   1  10   5        3.49        2.53      0.51 o
   2  10   5        2.41        4.12      0.60 o
   3  10   5        0.15        0.30      0.63 o
   4  10   5        0.25        0.45      0.72 o
  -3  11   5        0.05       -0.05      0.64 o
  -2  11   5        4.04        3.95      0.64 o
  -1  11   5        0.00       -0.16      0.66 o
   0  11   5       20.20       17.85      0.87 o
   1  11   5        5.28        7.16      0.79 o
   2  11   5        1.01        2.33      0.77 o
  -9   0   6       15.52       16.17      1.17 o
  -8   0   6        3.92        5.38      0.90 o
  -7   0   6       89.02       87.55      1.64 o
  -6   0   6      346.38      371.01      3.30 o
  -5   0   6        2.66        3.52      0.36 o
  -3   0   6      906.20      899.79      2.99 o
  -2   0   6     2705.75     2768.28     10.96 o
  -1   0   6      305.91      280.43      0.98 o
   0   0   6      181.94      192.55      1.08 o
   1   0   6       62.99       62.37      1.48 o
   2   0   6      117.65      146.46      2.84 o
   3   0   6        2.04        1.75      0.30 o
   4   0   6      166.64      152.84      2.01 o
   5   0   6        5.02        6.82      0.67 o
   6   0   6      224.48      226.51      2.47 o
   7   0   6       13.46       12.80      1.03 o
   8   0   6        0.03       -0.01      1.12 o
  -9   1   6        1.37        2.46      0.72 o
  -8   1   6        6.60        6.36      0.64 o
  -7   1   6      206.52      211.03      1.85 o
  -6   1   6       15.30       15.76      0.58 o
  -5   1   6      123.28      131.45      0.91 o
  -4   1   6        0.03        0.18      0.21 o
  -3   1   6     3006.14     3160.22     11.61 o
  -2   1   6      472.11      423.60      1.01 o
  -1   1   6      328.46      351.22      0.81 o
   0   1   6       18.27       13.85      0.17 o
   1   1   6     1418.49     1457.79      4.97 o
   2   1   6      109.93      128.75      3.13 o
   3   1   6      143.19      131.01      0.84 o
   4   1   6        6.60        4.88      0.35 o
   5   1   6     1057.67     1054.54      3.75 o
   6   1   6      213.03      219.01      1.86 o
   7   1   6        1.35        2.04      0.63 o
   8   1   6        2.70        2.48      0.79 o
  -9   2   6       11.74       12.58      0.96 o
  -8   2   6        1.48        1.64      0.67 o
  -7   2   6        3.39        3.14      0.58 o
  -6   2   6      271.35      267.15      1.91 o
  -5   2   6       75.85       73.89      0.61 o
  -4   2   6       92.94       92.49      0.62 o
  -3   2   6      445.44      432.75      2.33 o
  -2   2   6      164.69      165.27      0.61 o
  -1   2   6      273.34      296.86      1.01 o
   0   2   6      173.05      180.71      0.57 o
   1   2   6      110.19      138.18      0.55 o
   2   2   6       23.04       36.52      2.06 o
   3   2   6       39.42       43.64      0.55 o
   4   2   6        5.76        5.78      0.38 o
   5   2   6       78.73       76.97      0.95 o
   6   2   6       11.29       10.76      0.46 o
   7   2   6       10.68        9.14      0.69 o
   8   2   6        5.04        6.14      0.88 o
  -9   3   6        2.88        1.50      0.89 o
  -8   3   6       15.43       15.20      0.97 o
  -7   3   6      290.17      297.54      2.21 o
  -6   3   6      236.68      237.57      2.42 o
  -5   3   6        6.97        6.57      0.31 o
  -4   3   6       47.84       47.47      0.47 o
  -3   3   6      595.68      616.81      2.18 o
  -2   3   6      125.65      103.06      0.48 o
  -1   3   6       21.90       24.78      0.22 o
   0   3   6      314.29      351.93      0.90 o
   1   3   6      328.12      379.72      1.28 o
   2   3   6        6.01       12.87      1.32 o
   3   3   6       19.45       20.79      0.30 o
   4   3   6       26.59       22.32      0.46 o
   5   3   6      236.42      254.54      1.42 o
   6   3   6      182.29      179.04      1.88 o
   7   3   6        1.30        1.35      0.54 o
  -9   4   6        4.41        4.25      0.99 o
  -8   4   6        1.28        0.95      0.78 o
  -7   4   6        8.02        8.46      0.68 o
  -6   4   6       31.25       31.82      0.72 o
  -5   4   6        0.83        0.76      0.22 o
  -4   4   6        2.21        2.22      0.22 o
  -3   4   6      216.40      216.68      1.02 o
  -2   4   6      108.03      100.19      0.55 o
  -1   4   6      884.56      866.20      2.64 o
   0   4   6        0.44        0.24      0.14 o
   1   4   6      203.03      205.81      0.85 o
   2   4   6       55.85       54.86      0.40 o
   3   4   6        0.07        0.33      0.22 o
   4   4   6       21.71       19.20      0.52 o
   5   4   6       62.75       59.15      0.85 o
   6   4   6        0.11       -0.27      0.60 o
   7   4   6       12.82       10.70      0.76 o
  -9   5   6        0.25        0.39      0.96 o
  -8   5   6        3.75        3.74      0.96 o
  -7   5   6       28.32       29.65      0.95 o
  -6   5   6      419.73      431.75      3.06 o
  -5   5   6       37.33       35.32      0.67 o
  -4   5   6       65.08       59.08      0.62 o
  -3   5   6        2.72        2.29      0.16 o
  -2   5   6       58.74       68.49      0.49 o
  -1   5   6       11.33       11.30      0.21 o
   0   5   6        5.87        3.50      0.17 o
   1   5   6       14.32       14.54      0.27 o
   2   5   6      181.93      186.48      0.78 o
   3   5   6        1.71        1.94      0.26 o
   4   5   6      104.55      112.87      0.97 o
   5   5   6        5.00        5.59      0.50 o
   6   5   6        0.63        0.80      0.54 o
   7   5   6        0.29        0.36      0.64 o
  -8   6   6        0.33       -0.10      1.00 o
  -7   6   6        0.71        0.23      0.93 o
  -6   6   6        6.99        6.98      0.59 o
  -5   6   6       25.46       23.13      0.61 o
  -4   6   6      103.28       99.12      0.83 o
  -3   6   6       60.31       61.66      0.55 o
  -2   6   6       29.63       31.78      0.37 o
  -1   6   6       39.80       42.72      0.39 o
   0   6   6        2.06        1.92      0.25 o
   1   6   6      209.57      214.76      1.29 o
   2   6   6       27.23       27.73      0.37 o
   3   6   6      169.60      171.02      1.39 o
   4   6   6       15.47       16.65      0.58 o
   5   6   6        3.57        3.81      0.59 o
   6   6   6        0.67        0.84      0.64 o
  -8   7   6        7.60        7.62      1.11 o
  -7   7   6        2.74        3.75      0.89 o
  -6   7   6       32.59       29.53      0.86 o
  -5   7   6       14.65       14.72      0.52 o
  -4   7   6        6.45        7.87      0.36 o
  -3   7   6        1.16        1.73      0.27 o
  -2   7   6        9.31        7.10      0.19 o
  -1   7   6        7.28       11.01      0.39 o
   0   7   6       48.97       52.12      0.55 o
   1   7   6       97.87       95.15      0.97 o
   2   7   6       39.76       41.57      0.54 o
   3   7   6       11.83       11.24      0.40 o
   4   7   6       59.65       64.28      0.94 o
   5   7   6        0.64       -0.04      0.60 o
   6   7   6        0.11       -0.04      0.65 o
  -7   8   6        2.05        2.12      0.90 o
  -6   8   6       29.49       32.28      1.06 o
  -5   8   6        8.22        6.94      0.58 o
  -4   8   6        0.26        0.28      0.42 o
  -3   8   6        6.85        5.78      0.41 o
  -2   8   6        2.33        3.07      0.34 o
  -1   8   6       17.86       16.01      0.42 o
   0   8   6        2.14        2.20      0.32 o
   1   8   6       28.19       28.19      0.49 o
   2   8   6        6.75        7.34      0.36 o
   3   8   6        0.00        0.03      0.39 o
   4   8   6        0.07        0.47      0.50 o
   5   8   6        2.23        1.04      0.59 o
  -6   9   6        0.28        0.10      0.66 o
  -5   9   6        0.32        0.07      0.53 o
  -4   9   6        3.04        2.72      0.47 o
  -3   9   6        0.16        0.04      0.40 o
  -2   9   6        4.87        4.44      0.42 o
  -1   9   6       17.37       16.63      0.52 o
   0   9   6       53.54       48.70      0.79 o
   1   9   6        2.91        2.34      0.36 o
   2   9   6        3.66        3.85      0.48 o
   3   9   6        1.70        1.35      0.60 o
   4   9   6        4.49        4.67      0.68 o
  -5  10   6        0.49       -0.08      0.67 o
  -4  10   6        3.89        2.87      0.66 o
  -3  10   6        2.47        1.62      0.63 o
  -2  10   6        0.07        0.43      0.53 o
  -1  10   6        0.63        1.76      0.52 o
   0  10   6        7.92        7.68      0.57 o
   1  10   6       13.04       12.58      0.72 o
   2  10   6       11.76       12.27      0.71 o
   3  10   6        0.05       -0.25      0.68 o
  -3  11   6        1.40        1.93      0.67 o
  -2  11   6        6.94        8.23      0.68 o
  -1  11   6       46.55       43.90      1.09 o
   0  11   6        7.97        6.52      0.74 o
   1  11   6        7.98        5.84      0.75 o
  -9   1   7        4.41        5.36      0.74 o
  -8   1   7        1.10        0.71      0.62 o
  -7   1   7       41.41       40.62      0.91 o
  -6   1   7        5.38        3.74      0.47 o
  -5   1   7       80.93       78.14      0.57 o
  -4   1   7       41.13       46.01      0.43 o
  -3   1   7        0.09        6.99      1.46 o
  -2   1   7      409.28      438.45      1.70 o
   0   1   7      112.69      102.41      0.41 o
   1   1   7        7.29        8.83      0.21 o
   2   1   7       73.39       62.34      0.45 o
   3   1   7        9.50        8.62      0.20 o
   4   1   7       66.60       67.22      0.74 o
   5   1   7        8.90        9.27      0.59 o
   6   1   7       48.22       43.09      0.74 o
   7   1   7        0.21        0.03      0.64 o
  -9   2   7        0.41        1.24      0.85 o
  -8   2   7        8.82        7.87      0.82 o
  -7   2   7        4.05        4.41      0.68 o
  -6   2   7      245.87      246.09      1.75 o
  -5   2   7       20.10       23.60      0.42 o
  -4   2   7       13.03       15.22      0.31 o
  -3   2   7       12.67        9.56      0.21 o
  -2   2   7      851.72      969.74      2.21 o
  -1   2   7        0.26        3.44      0.29 o
   0   2   7      816.57      868.77      2.24 o
   1   2   7      248.94      278.92      1.48 o
   2   2   7      105.22       99.10      0.58 o
   3   2   7       35.91       38.60      0.41 o
   4   2   7        1.07        1.18      0.38 o
   5   2   7        2.29        3.09      0.56 o
   6   2   7        0.34        1.01      0.44 o
   7   2   7       35.36       35.35      1.18 o
  -9   3   7       71.77       80.65      1.97 o
  -8   3   7        7.18        7.97      0.89 o
  -7   3   7        2.71        2.48      0.58 o
  -6   3   7       17.55       18.91      0.58 o
  -5   3   7       27.06       27.00      0.53 o
  -4   3   7       43.20       38.04      0.37 o
  -3   3   7       28.04       22.67      0.35 o
  -2   3   7      171.68      173.98      1.12 o
  -1   3   7     1145.94     1115.76      2.88 o
   0   3   7       73.78       73.45      0.43 o
   1   3   7       77.33       67.61      0.49 o
   2   3   7       22.82       26.16      0.31 o
   3   3   7       26.19       23.37      0.32 o
   4   3   7      110.31      112.43      0.79 o
   5   3   7       59.14       61.88      0.81 o
   6   3   7       72.00       66.08      1.17 o
   7   3   7       17.49       15.62      0.81 o
  -9   4   7        0.49        0.23      1.01 o
  -8   4   7       37.17       38.09      1.33 o
  -7   4   7       11.19       10.51      0.74 o
  -6   4   7      404.87      418.77      1.70 o
  -5   4   7        1.11        1.45      0.22 o
  -4   4   7      241.00      231.26      0.95 o
  -3   4   7       48.61       50.19      0.48 o
  -2   4   7        1.35        3.21      0.31 o
  -1   4   7       25.70       27.71      0.48 o
   0   4   7      130.29      120.06      0.66 o
   1   4   7       40.70       46.49      0.42 o
   2   4   7       37.59       42.23      0.40 o
   3   4   7        0.45        0.09      0.25 o
   4   4   7        3.05        2.78      0.38 o
   5   4   7       29.67       30.80      0.73 o
   6   4   7       14.97       12.44      0.83 o
   7   4   7        3.38        3.48      0.66 o
  -8   5   7        0.00        0.30      0.84 o
  -7   5   7       44.61       47.55      1.05 o
  -6   5   7        8.80        8.51      0.42 o
  -5   5   7      164.07      162.17      1.30 o
  -4   5   7       42.49       40.12      0.46 o
  -3   5   7      148.91      139.42      0.79 o
  -2   5   7       21.84       23.35      0.33 o
  -1   5   7        0.72        1.11      0.16 o
   0   5   7      115.32      118.24      0.51 o
   1   5   7      104.34       97.60      0.91 o
   2   5   7        0.33        0.57      0.20 o
   3   5   7       49.13       49.90      0.56 o
   4   5   7        1.29        1.68      0.43 o
   5   5   7        0.02        0.22      0.58 o
   6   5   7        3.28        3.38      0.66 o
   7   5   7        0.01        0.45      0.65 o
  -8   6   7        0.33       -0.11      0.96 o
  -7   6   7       37.40       36.63      1.27 o
  -6   6   7        6.46        5.67      0.51 o
  -5   6   7       36.88       33.88      0.64 o
  -4   6   7      128.69      127.92      1.06 o
  -3   6   7       88.51       89.22      0.72 o
  -2   6   7       50.04       44.21      0.38 o
  -1   6   7       16.32       21.54      0.36 o
   0   6   7        7.17        6.00      0.26 o
   1   6   7       55.93       55.98      0.57 o
   2   6   7        5.93        9.41      0.34 o
   3   6   7       30.23       30.88      0.55 o
   4   6   7        2.41        3.38      0.52 o
   5   6   7        7.87        6.95      0.66 o
   6   6   7        6.69        7.23      0.73 o
  -7   7   7        0.00        0.27      0.87 o
  -6   7   7        3.83        3.36      0.67 o
  -5   7   7        0.14        0.03      0.41 o
  -4   7   7       42.06       42.72      0.70 o
  -3   7   7        2.62        1.89      0.29 o
  -2   7   7       38.06       38.93      0.53 o
  -1   7   7        5.97        6.65      0.34 o
   0   7   7       23.20       23.42      0.45 o
   1   7   7        2.95        3.20      0.36 o
   2   7   7      132.78      139.18      1.06 o
   3   7   7        9.39        9.94      0.35 o
   4   7   7       29.73       29.35      0.82 o
   5   7   7        6.00        5.81      0.68 o
   6   7   7        9.48        8.80      0.87 o
  -7   8   7        0.47        0.40      0.85 o
  -6   8   7        7.15        6.85      0.74 o
  -5   8   7        1.29        1.21      0.61 o
  -4   8   7       10.46       12.33      0.57 o
  -3   8   7       47.10       43.87      0.54 o
  -2   8   7       14.65       14.90      0.45 o
  -1   8   7       22.41       23.47      0.45 o
   0   8   7        8.89        9.76      0.34 o
   1   8   7       36.42       32.94      0.62 o
   2   8   7        3.74        4.68      0.44 o
   3   8   7        0.46        0.93      0.46 o
   4   8   7        0.40        0.06      0.61 o
   5   8   7        1.13        0.52      0.74 o
  -6   9   7        4.91        6.43      0.85 o
  -5   9   7        1.31        0.72      0.62 o
  -4   9   7        9.75       11.60      0.70 o
  -3   9   7        0.07        0.15      0.50 o
  -2   9   7        6.45        7.87      0.51 o
  -1   9   7        4.24        3.89      0.43 o
   0   9   7       19.37       21.33      0.74 o
   1   9   7        0.03        0.25      0.47 o
   2   9   7        7.57        8.52      0.57 o
   3   9   7        1.26        0.86      0.66 o
   4   9   7        0.19       -0.10      0.66 o
  -5  10   7        0.17       -0.01      0.66 o
  -4  10   7       13.22       12.58      0.80 o
  -3  10   7        1.46        1.44      0.58 o
  -2  10   7        7.70        8.17      0.64 o
  -1  10   7       45.78       44.85      1.00 o
   0  10   7        6.23        4.40      0.62 o
   1  10   7       21.57       20.94      0.84 o
   2  10   7        7.55        9.15      0.74 o
   3  10   7        7.43        7.47      0.79 o
  -2  11   7        3.58        6.10      0.72 o
  -1  11   7        3.30        1.59      0.80 o
   0  11   7        2.07        2.50      0.82 o
   1  11   7        3.33        2.50      0.73 o
  -9   0   8       13.20       16.96      1.22 o
  -8   0   8       75.85       85.73      1.83 o
  -7   0   8      698.13      745.16      4.31 o
  -6   0   8      329.47      342.04      2.46 o
  -5   0   8      105.27      101.00      1.04 o
  -4   0   8        0.93       -0.16      0.27 o
  -3   0   8      709.41      800.42      4.32 o
  -2   0   8      770.27      820.58      3.51 o
  -1   0   8        4.49        2.69      0.21 o
   0   0   8       31.56       25.17      0.35 o
   1   0   8      619.87      625.11      4.10 o
   2   0   8      529.82      629.14      2.77 o
   3   0   8        2.44        1.57      0.19 o
   4   0   8        0.00        0.15      0.33 o
   5   0   8       89.77       91.50      1.02 o
   6   0   8       78.61       74.91      1.45 o
   7   0   8        0.09       -0.50      0.83 o
  -9   1   8        3.89        4.40      0.68 o
  -8   1   8        1.41        1.11      0.56 o
  -7   1   8        2.27        2.22      0.59 o
  -6   1   8      673.39      691.90      2.47 o
  -5   1   8      209.58      207.39      0.94 o
  -4   1   8       14.34       11.58      0.22 o
  -3   1   8      203.10      217.55      0.77 o
  -2   1   8     1184.78     1198.20      2.05 o
  -1   1   8        0.11        0.43      0.13 o
   0   1   8      141.28      150.98      0.53 o
   1   1   8      124.31      122.67      0.80 o
   2   1   8        8.73        8.42      0.26 o
   3   1   8        0.18        0.10      0.17 o
   4   1   8        2.61        3.11      0.26 o
   5   1   8        8.71        8.95      0.46 o
   6   1   8       35.95       34.92      0.80 o
   7   1   8        0.95        0.37      0.62 o
  -9   2   8        0.07       -0.09      0.73 o
  -8   2   8        2.91        2.95      0.64 o
  -7   2   8      408.54      425.54      2.65 o
  -6   2   8      318.49      319.12      2.34 o
  -5   2   8       73.08       76.13      0.70 o
  -4   2   8        0.04        0.48      0.13 o
  -3   2   8      118.00      123.08      0.62 o
  -2   2   8      831.47      918.17      2.48 o
  -1   2   8        2.08        7.80      0.41 o
   0   2   8      138.54      161.52      0.54 o
   1   2   8      525.84      543.46      2.54 o
   2   2   8      623.29      655.06      3.68 o
   3   2   8       24.10       24.01      0.37 o
   4   2   8       24.39       23.48      0.43 o
   5   2   8       54.91       58.31      0.95 o
   6   2   8       83.40       86.24      1.26 o
   7   2   8        5.22        4.46      0.78 o
  -9   3   8        1.34        2.09      0.88 o
  -8   3   8       55.45       55.81      1.88 o
  -7   3   8       33.76       33.08      0.91 o
  -6   3   8        1.16        0.81      0.48 o
  -5   3   8        1.02        0.87      0.27 o
  -4   3   8        5.72        4.57      0.22 o
  -3   3   8      223.16      214.97      0.98 o
  -2   3   8      589.49      605.27      2.00 o
  -1   3   8       74.98       75.94      0.50 o
   0   3   8       84.21       84.30      0.47 o
   1   3   8       60.81       56.52      1.14 o
   2   3   8        0.23        0.38      0.14 o
   3   3   8        1.64        1.62      0.17 o
   4   3   8       54.97       53.87      0.62 o
   5   3   8       31.21       26.63      0.63 o
   6   3   8      165.11      169.32      1.71 o
   7   3   8        0.53        0.61      0.71 o
  -9   4   8       16.25       18.86      1.23 o
  -8   4   8        1.00        1.31      0.87 o
  -7   4   8       44.99       49.38      1.16 o
  -6   4   8       48.90       47.78      0.68 o
  -5   4   8        3.58        3.32      0.22 o
  -4   4   8        8.15       10.70      0.37 o
  -3   4   8        1.24        1.07      0.20 o
  -2   4   8        1.70        1.51      0.14 o
  -1   4   8       22.42       21.20      0.30 o
   0   4   8      167.38      170.25      0.66 o
   1   4   8       73.83       76.98      0.47 o
   2   4   8        6.02        6.37      0.31 o
   3   4   8        5.80        5.13      0.27 o
   4   4   8       37.71       39.41      0.57 o
   5   4   8       56.87       66.05      1.09 o
   6   4   8       15.78       18.63      0.98 o
   7   4   8        4.58        4.18      0.78 o
  -8   5   8       11.21       12.18      1.00 o
  -7   5   8       10.87       11.09      0.75 o
  -6   5   8        2.66        2.23      0.45 o
  -5   5   8        0.48        0.55      0.29 o
  -4   5   8      258.13      254.72      1.38 o
  -3   5   8      130.48      127.36      0.81 o
  -2   5   8        7.11       10.93      0.36 o
  -1   5   8        1.86        2.92      0.26 o
   0   5   8        1.65        1.10      0.19 o
   1   5   8       70.43       68.03      0.82 o
   2   5   8       57.15       67.58      0.87 o
   3   5   8       16.59       14.25      0.40 o
   4   5   8       50.05       49.80      0.77 o
   5   5   8       31.73       31.39      0.84 o
   6   5   8        9.22        7.55      0.71 o
  -8   6   8        1.53        0.97      0.97 o
  -7   6   8        4.66        4.26      0.70 o
  -6   6   8        0.14        0.11      0.47 o
  -5   6   8      163.73      166.08      1.11 o
  -4   6   8        4.46        4.03      0.32 o
  -3   6   8      178.32      168.36      0.96 o
  -2   6   8      114.81      108.92      0.72 o
  -1   6   8       14.27       15.83      0.34 o
   0   6   8        4.41        2.84      0.16 o
   1   6   8        2.53        2.52      0.33 o
   2   6   8        6.06        7.15      0.25 o
   3   6   8       20.72       23.52      0.46 o
   4   6   8       43.53       45.27      0.89 o
   5   6   8       79.13       95.13      1.48 o
   6   6   8        0.08       -0.30      0.70 o
  -7   7   8        7.18        6.94      0.89 o
  -6   7   8        4.02        3.61      0.68 o
  -5   7   8        2.53        1.73      0.52 o
  -4   7   8       72.34       66.96      0.80 o
  -3   7   8       32.55       32.13      0.48 o
  -2   7   8       11.23       10.44      0.36 o
  -1   7   8       23.59       24.03      0.45 o
   0   7   8       12.94       14.42      0.35 o
   1   7   8       29.95       27.36      0.71 o
   2   7   8        5.57        6.10      0.38 o
   3   7   8       26.88       26.34      0.67 o
   4   7   8       47.12       46.34      0.96 o
   5   7   8       11.64       12.42      0.86 o
  -7   8   8        4.40        4.50      0.92 o
  -6   8   8       10.34       11.35      0.77 o
  -5   8   8        1.00        0.60      0.60 o
  -4   8   8        0.54       -0.12      0.43 o
  -3   8   8        1.01        0.70      0.32 o
  -2   8   8       69.77       76.22      0.74 o
  -1   8   8       23.13       26.24      0.57 o
   0   8   8        1.63        1.72      0.33 o
   1   8   8        1.76        3.00      0.49 o
   2   8   8       12.79       15.18      0.62 o
   3   8   8        7.19        7.42      0.71 o
   4   8   8        0.59        1.29      0.62 o
  -6   9   8        0.25        0.11      0.75 o
  -5   9   8        2.49        2.67      0.64 o
  -4   9   8        0.01        0.31      0.59 o
  -3   9   8        5.81        6.94      0.64 o
  -2   9   8        2.05        2.62      0.50 o
  -1   9   8        5.93        6.38      0.55 o
   0   9   8        8.08        9.70      0.61 o
   1   9   8        6.69        6.71      0.59 o
   2   9   8        0.36        0.55      0.57 o
   3   9   8        0.55        0.67      0.66 o
  -4  10   8        0.03        0.43      0.64 o
  -3  10   8        0.63        1.02      0.67 o
  -2  10   8        5.25        4.85      0.68 o
  -1  10   8       25.49       28.02      1.00 o
   0  10   8       16.54       15.74      0.80 o
   1  10   8        0.06        0.53      0.65 o
   2  10   8        3.32        3.08      0.72 o
  -1  11   8        0.49       -0.07      0.81 o
  -9   1   9        0.61        2.17      0.64 o
  -8   1   9       19.91       19.34      0.80 o
  -7   1   9       66.51       66.45      0.98 o
  -6   1   9       96.16       91.35      1.03 o
  -5   1   9        8.48        6.83      0.28 o
  -4   1   9        0.02        0.29      0.21 o
  -3   1   9       70.11       74.23      0.48 o
  -2   1   9       96.23       94.74      0.47 o
  -1   1   9        0.42        3.46      0.18 o
   0   1   9      102.06       94.04      0.46 o
   1   1   9        4.74       11.08      0.25 o
   2   1   9      109.79      103.12      0.66 o
   3   1   9        0.18        0.59      0.17 o
   4   1   9        0.47        0.82      0.30 o
   5   1   9        2.47        2.44      0.53 o
   6   1   9        0.57        0.75      0.51 o
   7   1   9        0.73        0.77      0.61 o
  -9   2   9        5.29        6.13      0.72 o
  -8   2   9        0.30        0.10      0.59 o
  -7   2   9        0.01        0.29      0.55 o
  -6   2   9       31.65       31.48      0.65 o
  -5   2   9        3.64        4.30      0.23 o
  -4   2   9      204.07      196.28      1.09 o
  -3   2   9      342.01      378.19      1.53 o
  -2   2   9        4.49        4.34      0.20 o
  -1   2   9      186.16      211.46      0.75 o
   0   2   9      464.37      472.17      1.45 o
   1   2   9       61.89       67.34      0.48 o
   2   2   9      226.79      216.52      0.94 o
   3   2   9       19.12       18.53      0.34 o
   4   2   9       11.62        9.99      0.38 o
   5   2   9       75.52       66.07      1.07 o
   6   2   9        5.57        5.20      0.68 o
   7   2   9        1.67        1.10      0.84 o
  -9   3   9        0.66        0.36      0.85 o
  -8   3   9       28.97       29.87      1.19 o
  -7   3   9      329.39      352.24      2.96 o
  -6   3   9      198.04      209.51      1.36 o
  -5   3   9      142.27      139.91      0.84 o
  -4   3   9        1.21        1.10      0.25 o
  -3   3   9       61.15       67.82      0.45 o
  -2   3   9       20.48       18.31      0.25 o
  -1   3   9       89.32       97.25      0.53 o
   0   3   9        1.36        1.44      0.17 o
   1   3   9      292.74      287.73      1.15 o
   2   3   9       84.56       80.41      0.54 o
   3   3   9        2.03        2.49      0.21 o
   4   3   9       30.93       29.66      0.55 o
   5   3   9        3.51        2.99      0.60 o
   6   3   9        2.00        1.73      0.68 o
  -9   4   9        0.10        0.23      0.90 o
  -8   4   9        2.07        2.31      0.86 o
  -7   4   9        1.59        1.25      0.78 o
  -6   4   9        3.50        3.03      0.34 o
  -5   4   9        7.84        7.58      0.25 o
  -4   4   9      224.31      219.83      0.99 o
  -3   4   9       45.89       47.77      0.42 o
  -2   4   9      141.11      132.67      0.66 o
  -1   4   9       25.92       27.68      0.34 o
   0   4   9       36.20       31.34      0.36 o
   1   4   9       38.18       46.73      0.58 o
   2   4   9       19.57       17.65      0.34 o
   3   4   9        0.04        0.21      0.30 o
   4   4   9        0.50        0.34      0.28 o
   5   4   9       21.47       21.76      0.78 o
   6   4   9       15.54       15.34      0.92 o
  -8   5   9        1.94        1.82      0.89 o
  -7   5   9       27.96       26.90      0.88 o
  -6   5   9       13.24       13.49      0.64 o
  -5   5   9       15.62       16.40      0.47 o
  -4   5   9        1.27        2.14      0.34 o
  -3   5   9        0.29        0.29      0.23 o
  -2   5   9       19.51       18.59      0.27 o
  -1   5   9       16.33       19.02      0.36 o
   0   5   9        0.49        0.62      0.21 o
   1   5   9        3.12        4.14      0.29 o
   2   5   9       77.60       78.18      0.71 o
   3   5   9      142.02      144.49      1.02 o
   4   5   9        1.02        1.87      0.40 o
   5   5   9      113.46      118.03      1.46 o
   6   5   9        5.56        4.96      0.84 o
  -8   6   9        0.29        1.43      0.95 o
  -7   6   9        3.91        4.05      0.65 o
  -6   6   9        1.52        1.45      0.63 o
  -5   6   9       34.80       32.38      0.55 o
  -4   6   9       39.77       41.80      0.63 o
  -3   6   9       39.41       37.61      0.60 o
  -2   6   9      242.18      253.70      1.09 o
  -1   6   9       52.26       50.95      0.60 o
   0   6   9       58.02       63.61      0.66 o
   1   6   9        0.37        0.45      0.24 o
   2   6   9        2.22        2.05      0.23 o
   3   6   9       18.72       17.64      0.46 o
   4   6   9        8.17        8.57      0.62 o
   5   6   9       19.57       22.80      1.05 o
  -7   7   9        0.02       -0.39      0.76 o
  -6   7   9        2.00        1.34      0.64 o
  -5   7   9        0.70       -0.06      0.56 o
  -4   7   9       39.80       35.81      0.69 o
  -3   7   9        2.70        3.72      0.23 o
  -2   7   9      187.48      187.16      1.43 o
  -1   7   9       49.89       47.23      0.50 o
   0   7   9       22.32       21.74      0.36 o
   1   7   9       11.84       16.84      0.40 o
   2   7   9       12.01       12.40      0.58 o
   3   7   9       17.60       19.32      0.80 o
   4   7   9       13.04       12.56      0.84 o
   5   7   9       16.22       17.86      1.02 o
  -6   8   9        5.28        6.14      0.71 o
  -5   8   9        0.23        0.25      0.56 o
  -4   8   9        4.68        5.11      0.58 o
  -3   8   9        0.04        0.05      0.45 o
  -2   8   9       49.51       52.76      0.76 o
  -1   8   9       56.33       54.02      0.77 o
   0   8   9        6.46        8.13      0.46 o
   1   8   9        0.01        0.38      0.40 o
   2   8   9        2.60        2.52      0.55 o
   3   8   9       11.25        9.72      0.77 o
   4   8   9        4.04        4.38      0.74 o
  -5   9   9        1.82        1.50      0.64 o
  -4   9   9        0.31        0.35      0.57 o
  -3   9   9        0.49        0.98      0.55 o
  -2   9   9        0.05        0.30      0.50 o
  -1   9   9       30.04       30.07      0.87 o
   0   9   9       10.82       10.22      0.70 o
   1   9   9        1.94        3.07      0.61 o
   2   9   9        0.11       -0.08      0.63 o
   3   9   9        3.16        2.86      0.80 o
  -4  10   9        0.12       -0.09      0.76 o
  -3  10   9        3.24        3.64      0.73 o
  -2  10   9       14.24       15.23      0.90 o
  -1  10   9       17.94       19.41      0.95 o
   0  10   9        0.54       -0.25      0.64 o
   1  10   9        0.00        0.21      0.74 o
  -9   0  10        6.52        8.39      1.03 o
  -8   0  10       93.25      103.03      1.81 o
  -7   0  10       16.49       17.86      0.89 o
  -6   0  10        3.80        3.69      0.52 o
  -5   0  10       10.63        9.63      0.40 o
  -4   0  10      165.14      173.68      1.25 o
  -3   0  10       24.51       20.79      0.42 o
  -2   0  10       86.52       93.82      1.05 o
  -1   0  10       21.26       22.45      0.44 o
   0   0  10      104.76       89.39      0.72 o
   1   0  10        0.11        0.17      0.27 o
   2   0  10        8.57       15.81      1.90 o
   3   0  10        2.70        1.78      0.38 o
   4   0  10      100.17       92.60      1.51 o
   5   0  10       26.82       25.30      1.01 o
   6   0  10        7.48       12.27      0.94 o
  -9   1  10        0.18        0.50      0.64 o
  -8   1  10        0.26       -0.51      0.57 o
  -7   1  10       23.89       22.83      0.68 o
  -6   1  10      383.12      382.36      1.89 o
  -5   1  10       15.02       15.93      0.34 o
  -4   1  10        3.93        3.28      0.28 o
  -3   1  10       40.47       40.77      0.37 o
  -2   1  10       25.74       30.76      0.33 o
  -1   1  10      122.36      114.45      0.53 o
   0   1  10      231.07      215.19      0.84 o
   1   1  10        0.19        0.66      0.18 o
   2   1  10       17.44       19.23      0.41 o
   3   1  10        1.67        2.06      0.27 o
   4   1  10       40.17       37.64      1.11 o
   5   1  10       25.01       29.05      0.73 o
   6   1  10        0.87        1.49      0.53 o
  -9   2  10       10.27       12.23      0.90 o
  -8   2  10        5.36        5.00      0.63 o
  -7   2  10       41.53       41.28      0.85 o
  -6   2  10      164.59      176.13      1.07 o
  -5   2  10       34.79       30.71      0.53 o
  -4   2  10      400.09      398.23      1.33 o
  -3   2  10       15.14       14.16      0.28 o
  -2   2  10       75.99       86.16      1.18 o
  -1   2  10       79.82       80.51      0.44 o
   0   2  10      135.81      140.20      0.51 o
   2   2  10       69.41       84.58      1.02 o
   3   2  10       41.95       39.06      0.61 o
   4   2  10       78.34       83.39      0.77 o
   5   2  10        0.12       -0.25      0.53 o
   6   2  10        8.22        6.90      0.80 o
  -9   3  10        2.17        4.01      0.84 o
  -8   3  10        0.28        0.35      0.72 o
  -7   3  10       33.09       32.43      0.75 o
  -6   3  10      208.69      207.44      1.58 o
  -5   3  10        8.03        7.99      0.39 o
  -4   3  10       98.11       91.38      0.64 o
  -3   3  10       97.44       96.34      0.59 o
  -2   3  10       14.16       11.32      0.25 o
  -1   3  10       28.13       34.98      0.42 o
   0   3  10      130.31      143.41      0.75 o
   1   3  10       10.11       12.65      0.32 o
   2   3  10       17.65       12.37      0.32 o
   3   3  10        3.37        2.86      0.26 o
   4   3  10        0.49        0.16      0.27 o
   5   3  10        5.54        6.45      0.65 o
   6   3  10        6.64        7.80      0.75 o
  -8   4  10        0.03       -0.47      0.78 o
  -7   4  10       79.37       84.40      1.41 o
  -6   4  10      148.01      155.01      1.62 o
  -5   4  10        0.01        0.16      0.17 o
  -4   4  10       33.65       30.52      0.49 o
  -3   4  10       19.00       18.55      0.27 o
  -2   4  10      182.95      180.34      0.85 o
  -1   4  10      362.01      354.95      1.70 o
   0   4  10        2.56        3.33      0.24 o
   1   4  10       93.17       89.56      0.67 o
   2   4  10       10.61       12.58      0.46 o
   3   4  10        4.20        4.37      0.35 o
   4   4  10        2.53        2.52      0.45 o
   5   4  10        3.08        4.40      0.67 o
   6   4  10        7.70        6.84      0.87 o
  -8   5  10        0.12       -0.30      0.83 o
  -7   5  10       41.25       39.64      1.14 o
  -6   5  10        0.00       -0.12      0.68 o
  -5   5  10        0.75        1.41      0.34 o
  -4   5  10       14.44       14.74      0.41 o
  -3   5  10       92.75       90.17      0.71 o
  -2   5  10      479.98      475.87      3.41 o
  -1   5  10       51.85       47.42      0.51 o
   0   5  10       13.81       14.49      0.38 o
   1   5  10       16.70       18.86      0.44 o
   2   5  10       34.83       30.14      0.47 o
   3   5  10       10.96       10.32      0.48 o
   4   5  10       17.81       18.46      0.66 o
   5   5  10       24.19       23.74      1.07 o
  -8   6  10        0.05        0.05      0.98 o
  -7   6  10       22.15       23.14      0.98 o
  -6   6  10       19.73       21.22      0.85 o
  -5   6  10       39.97       36.70      0.79 o
  -4   6  10        4.34        5.32      0.36 o
  -3   6  10      226.95      217.49      1.10 o
  -2   6  10       42.22       41.44      0.73 o
  -1   6  10        4.04        2.86      0.39 o
   0   6  10        8.16        7.39      0.30 o
   1   6  10       54.59       62.08      0.72 o
   2   6  10       35.87       32.96      0.48 o
   3   6  10        0.70        0.97      0.65 o
   4   6  10        7.40        5.26      0.78 o
   5   6  10       12.50       10.69      1.01 o
  -7   7  10        0.05       -0.05      0.78 o
  -6   7  10        0.00       -0.24      0.62 o
  -5   7  10        2.08        1.54      0.54 o
  -4   7  10        3.93        3.27      0.47 o
  -3   7  10        1.11        1.56      0.17 o
  -2   7  10      140.59      134.52      0.98 o
  -1   7  10      253.22      276.53      1.94 o
   0   7  10        0.38        0.62      0.28 o
   1   7  10        7.85       12.31      0.44 o
   2   7  10        7.72        5.47      0.53 o
   3   7  10        6.84        5.60      0.73 o
   4   7  10        3.53        2.96      0.90 o
  -6   8  10        0.00        0.02      0.68 o
  -5   8  10        0.04       -0.33      0.57 o
  -4   8  10        8.12        9.38      0.68 o
  -3   8  10        6.99        5.41      0.56 o
  -2   8  10        4.98        5.91      0.47 o
  -1   8  10        0.02        0.32      0.61 o
   0   8  10        0.78        0.13      0.56 o
   1   8  10       10.00       10.75      0.65 o
   2   8  10       10.84       10.47      0.76 o
   3   8  10        0.36        0.13      0.76 o
  -5   9  10       21.65       24.01      1.10 o
  -4   9  10        0.20        0.04      0.67 o
  -3   9  10        2.27        2.70      0.73 o
  -2   9  10        0.12        0.15      0.64 o
  -1   9  10       33.04       29.08      0.88 o
   0   9  10       14.01       13.58      0.75 o
   1   9  10        1.56        0.88      0.71 o
   2   9  10        3.35        3.08      0.70 o
  -3  10  10        0.44        0.32      0.77 o
  -2  10  10        6.79        7.77      0.85 o
  -1  10  10        1.25        0.93      0.75 o
   0  10  10        4.84        5.22      0.75 o
  -9   1  11        0.44        0.01      0.78 o
  -8   1  11       11.61       11.33      0.76 o
  -7   1  11        9.35        9.89      0.53 o
  -6   1  11       42.83       36.25      0.54 o
  -5   1  11        3.35        2.55      0.31 o
  -4   1  11      159.12      151.40      0.98 o
  -3   1  11       11.31       10.21      0.25 o
  -2   1  11       60.76       60.95      0.39 o
  -1   1  11       27.51       24.18      0.30 o
   0   1  11        4.71        5.30      0.22 o
   1   1  11        3.83        7.40      0.31 o
   2   1  11        2.91        5.27      0.27 o
   3   1  11        2.73        3.01      0.31 o
   4   1  11        6.65        7.08      0.48 o
   5   1  11        0.84        0.61      0.52 o
   6   1  11        0.15        0.19      0.72 o
  -9   2  11        2.37        1.77      0.89 o
  -8   2  11        2.17        1.64      0.58 o
  -7   2  11       91.97       92.50      1.04 o
  -6   2  11      136.61      144.83      1.10 o
  -5   2  11      215.95      206.83      1.38 o
  -4   2  11       31.91       32.97      0.48 o
  -3   2  11       61.39       50.46      0.48 o
  -2   2  11      190.58      183.21      0.77 o
  -1   2  11      282.85      272.58      1.24 o
   0   2  11        2.51        1.60      0.16 o
   1   2  11        1.33        1.21      0.23 o
   2   2  11      113.26      107.43      0.85 o
   3   2  11       51.23       49.61      0.72 o
   4   2  11       14.19       13.48      0.61 o
   5   2  11        7.56        9.00      0.70 o
   6   2  11        0.04       -0.26      0.69 o
  -9   3  11        3.31        4.23      0.97 o
  -8   3  11        4.54        5.13      0.73 o
  -7   3  11       17.16       14.24      0.63 o
  -6   3  11       16.30       16.63      0.56 o
  -5   3  11        6.40        6.26      0.39 o
  -4   3  11       35.71       32.20      0.48 o
  -3   3  11       51.44       50.72      0.52 o
  -2   3  11       13.04       10.48      0.27 o
  -1   3  11        9.48       12.56      0.30 o
   0   3  11        9.48        9.66      0.21 o
   2   3  11       78.98       72.16      0.67 o
   3   3  11        9.08        8.46      0.39 o
   4   3  11       12.88       12.57      0.66 o
   5   3  11        0.37        0.54      0.59 o
   6   3  11        6.14        7.75      0.90 o
  -8   4  11        0.43       -0.03      0.75 o
  -7   4  11        6.10        7.30      0.64 o
  -6   4  11       94.31      102.09      0.96 o
  -5   4  11        0.00        0.32      0.25 o
  -4   4  11        0.00       -0.01      0.21 o
  -3   4  11        2.84        2.94      0.22 o
  -2   4  11        0.01        0.23      0.25 o
  -1   4  11      229.49      218.87      0.93 o
   0   4  11      109.08      114.20      0.74 o
   2   4  11      154.99      149.64      1.40 o
   3   4  11       48.05       43.99      0.82 o
   4   4  11        6.25        4.89      0.60 o
   5   4  11        1.75        1.54      0.76 o
  -8   5  11        5.58        6.89      0.84 o
  -7   5  11       10.23       13.48      0.79 o
  -6   5  11       62.68       65.07      1.09 o
  -5   5  11       35.61       37.56      0.53 o
  -4   5  11        4.20        3.23      0.34 o
  -3   5  11        0.35        0.04      0.24 o
  -2   5  11      122.53      125.32      0.81 o
  -1   5  11       14.98       16.20      0.44 o
   0   5  11       32.46       33.12      0.51 o
   1   5  11        7.26        7.49      0.40 o
   2   5  11        6.41        5.68      0.40 o
   3   5  11        3.02        1.85      0.49 o
   4   5  11        0.00        0.05      0.67 o
   5   5  11        0.01       -0.37      0.87 o
  -7   6  11       51.05       57.92      1.25 o
  -6   6  11       13.03       13.74      0.68 o
  -5   6  11       11.14       10.82      0.54 o
  -4   6  11        7.70        8.15      0.38 o
  -3   6  11       72.18       62.39      0.65 o
  -2   6  11        0.38        0.00      0.35 o
  -1   6  11      249.00      250.27      1.20 o
   0   6  11       27.25       23.86      0.47 o
   1   6  11       40.94       46.15      0.70 o
   2   6  11       14.38       13.87      0.71 o
   3   6  11       22.04       17.65      0.96 o
   4   6  11       16.18       13.67      1.01 o
  -7   7  11        0.09        0.61      0.80 o
  -6   7  11       43.33       42.41      1.01 o
  -5   7  11       14.45       14.36      0.65 o
  -4   7  11        7.76        6.76      0.52 o
  -3   7  11        4.97        5.11      0.44 o
  -2   7  11        3.27        4.57      0.54 o
  -1   7  11      160.53      170.51      1.48 o
   0   7  11       18.91       18.55      0.66 o
   1   7  11       25.36       27.73      0.68 o
   2   7  11        3.68        4.49      0.58 o
   3   7  11        0.00        0.58      0.83 o
   4   7  11        1.42        0.86      0.89 o
  -6   8  11        0.66        0.58      0.80 o
  -5   8  11        1.67        1.57      0.73 o
  -4   8  11        4.51        3.98      0.74 o
  -3   8  11       30.32       25.85      1.00 o
  -2   8  11        1.20        1.11      0.58 o
  -1   8  11       57.14       58.66      1.06 o
   0   8  11        2.11        1.22      0.56 o
   1   8  11       48.94       51.50      1.18 o
   2   8  11        2.66        3.20      0.71 o
   3   8  11        0.54        0.19      0.88 o
  -4   9  11        0.65        0.93      0.75 o
  -3   9  11        2.58        3.23      0.74 o
  -2   9  11        0.39        0.05      0.65 o
  -1   9  11        6.26        5.25      0.65 o
   0   9  11        5.76        6.05      0.67 o
   1   9  11        3.16        4.04      0.78 o
  -9   0  12        0.45       -0.68      1.21 o
  -8   0  12        2.37        1.32      0.94 o
  -7   0  12        8.04        6.97      0.67 o
  -6   0  12        1.54        1.47      0.31 o
  -5   0  12        6.82        7.00      0.59 o
  -4   0  12      101.67       95.84      1.12 o
  -3   0  12        0.09        0.16      0.35 o
  -2   0  12      516.52      491.30      2.24 o
  -1   0  12        4.08        4.04      0.35 o
   0   0  12        1.05        0.51      0.24 o
   1   0  12        0.70        1.23      0.37 o
   2   0  12      268.30      252.88      2.02 o
   3   0  12       23.08       22.09      0.66 o
   4   0  12       57.75       53.72      1.64 o
   5   0  12        0.15        0.15      1.07 o
  -9   1  12        0.14        0.54      0.79 o
  -8   1  12       16.12       16.27      0.80 o
  -7   1  12       34.39       32.81      0.83 o
  -6   1  12       13.50       13.61      0.56 o
  -5   1  12       12.30       10.81      0.49 o
  -4   1  12      290.48      281.60      1.20 o
  -3   1  12      217.00      219.60      0.96 o
  -2   1  12       29.05       29.77      0.30 o
  -1   1  12      140.66      134.21      0.65 o
   0   1  12       19.39       15.62      0.24 o
   3   1  12       23.51       22.21      0.54 o
   4   1  12       49.21       50.93      1.65 o
   5   1  12       23.03       20.74      0.94 o
  -9   2  12        0.52        1.44      0.87 o
  -8   2  12        1.72        2.10      0.64 o
  -7   2  12       19.80       21.58      0.67 o
  -6   2  12       26.70       18.83      0.54 o
  -5   2  12      142.43      135.88      1.06 o
  -4   2  12       68.45       81.58      0.73 o
  -3   2  12       72.01       63.41      0.73 o
  -2   2  12      481.24      481.92      2.46 o
  -1   2  12        9.29        9.43      0.28 o
   0   2  12        0.13        0.15      0.17 o
   1   2  12        2.60        2.80      0.21 o
   2   2  12       81.70       75.10      0.74 o
   3   2  12       27.16       24.06      0.72 o
   4   2  12        2.52        2.26      0.60 o
   5   2  12        0.09        0.47      0.63 o
  -8   3  12        4.06        5.40      0.69 o
  -7   3  12        1.46        2.52      0.51 o
  -6   3  12       26.38       23.40      0.58 o
  -5   3  12       28.22       25.14      0.51 o
  -4   3  12       82.43       79.47      0.69 o
  -3   3  12        6.68        7.51      0.32 o
  -2   3  12       16.65       12.48      0.30 o
  -1   3  12      132.11      129.84      0.72 o
   0   3  12      163.97      162.68      0.73 o
   2   3  12       24.86       26.63      0.53 o
   3   3  12       16.37       17.00      0.70 o
   4   3  12        7.82        7.46      0.61 o
   5   3  12        1.68        1.95      0.66 o
  -8   4  12        1.86        2.76      0.65 o
  -7   4  12        1.42        1.28      0.53 o
  -6   4  12       92.78       91.94      1.30 o
  -5   4  12       36.21       30.12      0.53 o
  -4   4  12        6.41        6.31      0.28 o
  -3   4  12        1.83        2.13      0.31 o
  -2   4  12      150.90      147.37      0.86 o
  -1   4  12      361.53      359.73      1.47 o
   0   4  12       32.00       33.53      0.47 o
   1   4  12        0.81        2.52      0.19 o
   2   4  12       12.32       11.75      0.66 o
   3   4  12       85.41       76.73      1.30 o
   4   4  12        0.01       -0.14      0.62 o
   5   4  12       17.28       14.06      0.89 o
  -8   5  12        0.05        0.44      0.68 o
  -7   5  12        3.86        4.00      0.64 o
  -6   5  12       16.80       19.15      0.75 o
  -5   5  12       17.52       17.00      0.62 o
  -4   5  12       21.59       16.68      0.46 o
  -3   5  12        0.09        0.75      0.32 o
  -2   5  12       19.57       14.24      0.40 o
  -1   5  12       10.04       10.32      0.41 o
   0   5  12        7.60        8.99      0.38 o
   1   5  12        0.46        0.42      0.39 o
   2   5  12        0.63        0.46      0.49 o
   3   5  12        2.27        3.12      0.72 o
   4   5  12        0.32        0.20      0.72 o
  -7   6  12        5.58        4.13      0.69 o
  -6   6  12        8.97        8.71      0.63 o
  -5   6  12        8.28        7.61      0.54 o
  -4   6  12        0.20       -0.05      0.45 o
  -3   6  12        1.20        2.36      0.59 o
  -2   6  12       13.70       14.06      0.49 o
  -1   6  12      187.24      178.12      1.34 o
   0   6  12       16.09       18.55      0.46 o
   1   6  12        4.98        4.01      0.52 o
   2   6  12        1.73        1.35      0.57 o
   3   6  12        1.30        0.31      0.66 o
   4   6  12        0.08        0.31      0.78 o
  -6   7  12       21.27       24.22      1.05 o
  -5   7  12        2.60        2.90      0.75 o
  -4   7  12       10.32        9.27      0.76 o
  -3   7  12        0.04       -0.03      0.70 o
  -2   7  12       57.81       53.79      1.04 o
  -1   7  12       23.73       26.53      0.84 o
   0   7  12       15.04       14.09      0.68 o
   1   7  12       41.01       45.24      0.96 o
   2   7  12        3.02        2.18      0.64 o
   3   7  12        4.19        2.41      0.82 o
  -5   8  12        0.62        1.04      0.70 o
  -4   8  12        0.06        0.30      0.70 o
  -3   8  12       11.24       12.14      0.91 o
  -2   8  12        7.38        6.52      0.67 o
  -1   8  12        2.47        2.88      0.60 o
   0   8  12       37.70       37.15      0.95 o
   1   8  12        0.22       -0.04      0.76 o
   2   8  12        6.99        6.03      0.85 o
  -4   9  12        0.15        0.34      0.79 o
  -3   9  12        9.98       10.13      0.95 o
  -2   9  12        9.95        9.79      0.86 o
  -1   9  12        0.77       -0.16      0.69 o
   0   9  12        0.01        0.20      0.77 o
  -8   1  13        4.33        4.39      0.71 o
  -7   1  13        2.40        3.41      0.61 o
  -6   1  13       55.35       55.44      0.78 o
  -5   1  13        3.80        2.16      0.42 o
  -4   1  13       80.25       81.62      0.76 o
  -3   1  13       31.22       30.25      0.46 o
  -2   1  13      134.64      135.42      0.68 o
  -1   1  13      181.79      171.72      0.85 o
   0   1  13      131.47      130.04      0.77 o
   2   1  13        2.71        1.27      0.38 o
   3   1  13        8.89        6.78      0.58 o
   4   1  13        1.28        1.22      0.70 o
   5   1  13        4.80        4.04      0.82 o
  -8   2  13        1.55        0.89      0.69 o
  -7   2  13        0.31       -0.08      0.46 o
  -6   2  13        6.20        6.52      0.49 o
  -5   2  13       92.87       91.23      1.00 o
  -4   2  13       69.16       63.19      0.70 o
  -3   2  13      237.52      225.29      1.22 o
  -2   2  13       56.13       54.63      0.52 o
  -1   2  13        0.00        0.24      0.27 o
   0   2  13       19.91       18.25      0.43 o
   1   2  13        4.46        6.47      0.31 o
   2   2  13        0.85        1.18      0.26 o
   3   2  13        8.46        6.60      0.56 o
   4   2  13        0.80        1.70      0.84 o
   5   2  13        0.39        0.49      0.79 o
  -8   3  13        0.79        0.38      0.70 o
  -7   3  13        7.23        9.54      0.62 o
  -6   3  13        8.48        6.51      0.48 o
  -5   3  13       43.47       34.34      0.61 o
  -4   3  13        0.36        0.28      0.30 o
  -3   3  13        0.22        0.19      0.23 o
  -2   3  13       10.86       10.41      0.29 o
  -1   3  13      171.60      176.43      0.85 o
   0   3  13       54.57       57.34      0.56 o
   1   3  13        0.01        0.48      0.29 o
   2   3  13        0.04        0.34      0.42 o
   3   3  13       15.80       13.18      0.81 o
   4   3  13        0.11        0.42      0.64 o
  -8   4  13        0.38        0.37      0.74 o
  -7   4  13        0.01       -0.03      0.53 o
  -6   4  13        2.37        1.75      0.54 o
  -5   4  13       19.87       17.75      0.71 o
  -4   4  13       22.60       24.21      0.50 o
  -3   4  13       13.07       13.62      0.45 o
  -2   4  13       89.53       85.59      0.72 o
  -1   4  13       55.66       54.75      0.64 o
   0   4  13       77.38       78.54      0.63 o
   1   4  13        0.04        0.73      0.42 o
   2   4  13       30.36       28.14      1.24 o
   3   4  13        1.24        0.74      0.64 o
   4   4  13        7.83        7.49      0.85 o
  -7   5  13        0.00        0.12      0.58 o
  -6   5  13       23.24       23.09      0.78 o
  -5   5  13        0.56        0.59      0.46 o
  -4   5  13        1.33        0.37      0.37 o
  -3   5  13       13.87       12.39      0.39 o
  -2   5  13        4.87        4.04      0.32 o
  -1   5  13        1.42        2.30      0.37 o
   0   5  13       10.81        9.95      0.50 o
   1   5  13        6.17        4.77      0.53 o
   2   5  13        1.03        0.78      0.65 o
   3   5  13       21.18       21.19      1.00 o
   4   5  13        0.50        0.18      0.73 o
  -7   6  13        4.57        3.96      0.81 o
  -6   6  13        0.21        0.83      0.69 o
  -5   6  13       17.98       15.53      0.83 o
  -4   6  13        0.57        0.80      0.63 o
  -3   6  13        0.25        0.30      0.73 o
  -2   6  13        2.60        3.24      0.55 o
  -1   6  13        1.18        1.34      0.49 o
   0   6  13        2.10        2.43      0.47 o
   1   6  13        4.15        3.72      0.55 o
   2   6  13        1.65        1.74      0.62 o
   3   6  13        0.00       -0.71      0.71 o
  -6   7  13       30.81       31.62      1.16 o
  -5   7  13        0.01       -0.27      0.80 o
  -4   7  13        0.51        0.16      0.70 o
  -3   7  13        1.53        2.85      0.75 o
  -2   7  13       10.79        8.59      0.77 o
  -1   7  13        2.26        3.34      0.60 o
   0   7  13       13.24       11.19      0.71 o
   1   7  13       24.42       25.31      0.96 o
   2   7  13       26.13       26.41      1.03 o
  -5   8  13        2.00        1.12      0.78 o
  -4   8  13        2.27        1.95      0.71 o
  -3   8  13        0.22        0.13      0.70 o
  -2   8  13        0.69        0.52      0.65 o
  -1   8  13       11.71       12.52      0.80 o
   0   8  13        0.75        0.96      0.73 o
   1   8  13       14.68       16.90      0.95 o
  -2   9  13        1.94        1.47      0.76 o
  -8   0  14        1.77        2.56      1.00 o
  -7   0  14        0.04        0.43      0.88 o
  -6   0  14        3.13        3.89      0.60 o
  -5   0  14       50.85       41.53      0.97 o
  -4   0  14      178.65      168.08      2.27 o
  -3   0  14        0.61        0.80      0.49 o
  -2   0  14      294.62      299.06      1.73 o
  -1   0  14      547.78      564.51      3.30 o
   0   0  14        6.96        8.00      0.38 o
   1   0  14        2.37        3.11      0.52 o
   2   0  14        5.59        7.03      0.78 o
   3   0  14       53.75       50.06      1.39 o
   4   0  14        8.44        6.87      1.05 o
  -8   1  14        7.61       12.63      0.93 o
  -7   1  14        1.34        3.01      0.62 o
  -6   1  14       41.62       38.11      0.84 o
  -5   1  14       14.77       11.31      0.52 o
  -4   1  14        3.26        3.86      0.36 o
  -3   1  14       64.16       63.50      0.61 o
  -2   1  14      583.62      595.95      2.42 o
  -1   1  14      989.28     1016.83      3.87 o
   0   1  14       21.38       21.01      0.45 o
   1   1  14       83.71       81.33      0.95 o
   2   1  14       33.65       31.09      0.75 o
   3   1  14       37.67       32.62      0.84 o
   4   1  14        0.64        0.65      0.84 o
  -8   2  14        4.61        6.91      0.96 o
  -7   2  14        0.49        0.67      0.80 o
  -6   2  14        1.23        1.29      0.57 o
  -5   2  14       47.78       43.23      0.87 o
  -4   2  14        1.24        0.77      0.35 o
  -3   2  14       50.75       49.59      0.58 o
  -2   2  14       23.96       24.94      0.43 o
  -1   2  14      102.95      109.32      0.70 o
   0   2  14       61.85       60.22      0.67 o
   1   2  14        8.22       10.63      0.43 o
   2   2  14        6.46        5.19      0.58 o
   3   2  14       53.57       54.87      1.49 o
   4   2  14        7.09        8.23      0.93 o
  -8   3  14        1.14        0.23      0.75 o
  -7   3  14        6.56        7.00      0.68 o
  -6   3  14        0.62        0.22      0.52 o
  -5   3  14       48.64       40.10      0.87 o
  -4   3  14       33.12       29.35      0.72 o
  -3   3  14       10.02        9.57      0.44 o
  -2   3  14       89.79       92.33      1.01 o
  -1   3  14       35.75       36.56      0.52 o
   0   3  14        0.53        0.32      0.35 o
   1   3  14        0.70        2.61      0.39 o
   2   3  14        6.09        8.58      0.71 o
   3   3  14       12.29        9.95      0.87 o
   4   3  14        0.07        0.47      0.72 o
  -7   4  14        0.03        0.01      0.62 o
  -6   4  14        2.06        1.31      0.56 o
  -5   4  14        3.68        3.23      0.59 o
  -4   4  14        1.88        1.92      0.46 o
  -3   4  14       27.58       25.33      0.42 o
  -2   4  14       36.10       36.37      0.53 o
  -1   4  14       28.10       29.12      0.52 o
   0   4  14        1.87        1.29      0.48 o
   1   4  14       22.09       24.10      0.73 o
   2   4  14       27.19       29.22      1.03 o
   3   4  14       14.31       15.17      0.97 o
  -7   5  14        1.36        1.46      0.83 o
  -6   5  14        0.43        0.70      0.65 o
  -5   5  14        1.89        0.68      0.68 o
  -4   5  14        6.79        6.79      0.73 o
  -3   5  14        1.80        2.15      0.78 o
  -2   5  14        1.73        1.12      0.46 o
  -1   5  14        0.06        0.47      0.48 o
   0   5  14       10.22        8.66      0.56 o
   1   5  14        1.78        1.83      0.53 o
   2   5  14        0.04        0.63      0.74 o
   3   5  14        0.09        0.23      0.75 o
  -6   6  14        0.69        0.31      0.82 o
  -5   6  14        0.05        0.10      0.79 o
  -4   6  14        0.66        0.90      0.78 o
  -3   6  14        2.42        2.62      0.85 o
  -2   6  14       25.22       25.50      0.95 o
  -1   6  14        9.09        8.25      0.62 o
   0   6  14        0.03       -0.08      0.57 o
   1   6  14       17.35       15.04      0.84 o
   2   6  14       13.16       16.09      0.95 o
  -5   7  14       11.58       14.41      1.00 o
  -4   7  14        0.21        0.15      0.80 o
  -3   7  14        0.13        0.08      0.71 o
  -2   7  14        0.00       -0.01      0.68 o
  -1   7  14        1.30        1.36      0.68 o
   0   7  14        5.54        4.88      0.89 o
   1   7  14        0.95        1.28      0.70 o
  -3   8  14        0.31        0.67      0.75 o
  -2   8  14        5.52        7.58      0.84 o
  -1   8  14        7.11        6.93      0.77 o
   0   8  14        8.49        5.99      1.00 o
  -8   1  15        4.66        7.52      0.89 o
  -7   1  15        0.16       -0.54      0.64 o
  -6   1  15        1.77        1.11      0.56 o
  -5   1  15        7.98        6.34      0.50 o
  -4   1  15        4.64        4.77      0.44 o
  -3   1  15        2.02        1.92      0.35 o
  -2   1  15        0.06       -0.02      0.30 o
  -1   1  15        0.22        2.80      0.31 o
   0   1  15        0.19        0.29      0.33 o
   1   1  15       31.18       34.93      0.85 o
   2   1  15       17.35       17.45      0.78 o
   3   1  15        0.93        0.53      0.67 o
   4   1  15        3.03        2.14      1.03 o
  -7   2  15        2.00        3.69      0.75 o
  -6   2  15       23.45       23.82      0.83 o
  -5   2  15        2.81        2.15      0.52 o
  -4   2  15        9.17        8.34      0.57 o
  -3   2  15       53.32       53.88      0.71 o
  -2   2  15       60.40       54.52      0.68 o
  -1   2  15      126.42      133.83      1.29 o
   0   2  15        3.88        3.03      0.42 o
   1   2  15        0.01        1.02      0.47 o
   2   2  15        2.13        1.40      0.67 o
   3   2  15        5.76        4.68      0.82 o
  -7   3  15        3.04        1.92      0.76 o
  -6   3  15        0.05       -0.21      0.70 o
  -5   3  15        3.37        2.19      0.53 o
  -4   3  15        7.19        7.64      0.65 o
  -3   3  15       16.00       16.72      0.62 o
  -2   3  15        4.67        4.99      0.57 o
  -1   3  15       93.16       98.20      0.95 o
   0   3  15       14.24       15.25      0.55 o
   1   3  15        0.35        2.28      0.53 o
   2   3  15       16.68       16.00      0.86 o
   3   3  15        4.10        4.46      0.78 o
  -7   4  15        0.70        0.97      0.79 o
  -6   4  15        3.25        2.31      0.71 o
  -5   4  15        0.00        0.02      0.74 o
  -4   4  15       10.59        9.77      0.82 o
  -3   4  15       12.33       12.57      0.83 o
  -2   4  15        1.27        2.39      0.59 o
  -1   4  15       18.69       22.45      0.70 o
   0   4  15        8.37        7.63      0.56 o
   1   4  15        5.51        5.72      0.66 o
   2   4  15       22.85       24.22      1.11 o
   3   4  15        1.24        1.35      0.85 o
  -6   5  15        0.05        0.22      0.79 o
  -5   5  15        0.01        0.42      0.78 o
  -4   5  15        0.21       -0.41      0.74 o
  -3   5  15        0.00        0.08      0.79 o
  -2   5  15        0.07        0.06      0.61 o
  -1   5  15       13.62       13.55      0.80 o
   0   5  15        0.00       -0.12      0.57 o
   1   5  15        0.02        1.50      0.69 o
   2   5  15        5.89        6.33      0.79 o
  -5   6  15        0.87        0.34      0.98 o
  -4   6  15        0.00       -0.01      0.91 o
  -3   6  15        4.45        3.37      0.83 o
  -2   6  15        0.42        0.44      0.65 o
  -1   6  15        0.52        1.90      0.75 o
   0   6  15        0.76        0.59      0.73 o
   1   6  15        0.86        1.16      0.83 o
  -4   7  15        1.53        1.75      0.91 o
  -3   7  15        1.74        1.73      0.79 o
  -2   7  15        2.61        2.22      0.68 o
  -1   7  15        1.35        2.20      0.70 o
   0   7  15        4.73        5.01      1.03 o
  -7   0  16        1.71        1.92      0.95 o
  -6   0  16        0.44        3.15      0.83 o
  -5   0  16       88.41       76.69      1.45 o
  -4   0  16        3.20        3.37      0.79 o
  -3   0  16        1.70        3.14      0.82 o
  -2   0  16      112.19      115.11      1.66 o
  -1   0  16      133.44      131.25      1.72 o
   0   0  16      311.73      342.48      2.82 o
   1   0  16        0.10       -0.11      0.99 o
   2   0  16       53.22       55.56      1.87 o
   3   0  16        0.86        0.88      1.37 o
  -7   1  16        6.80        6.58      0.81 o
  -6   1  16        3.69        2.64      0.60 o
  -5   1  16        9.76       10.17      0.56 o
  -4   1  16       14.22       12.86      0.56 o
  -3   1  16        2.07        1.39      0.56 o
  -2   1  16        0.41        0.76      0.56 o
  -1   1  16      200.10      205.76      1.69 o
   0   1  16       29.42       28.39      0.87 o
   1   1  16      135.63      149.57      1.51 o
   2   1  16        7.82       10.34      0.97 o
   3   1  16        0.12        0.66      0.84 o
  -7   2  16        0.09       -0.71      0.71 o
  -6   2  16        4.72        5.93      0.66 o
  -5   2  16       18.60       17.05      0.71 o
  -4   2  16        0.48        0.55      0.44 o
  -3   2  16        0.86        1.17      0.57 o
  -2   2  16       12.83       13.40      0.82 o
  -1   2  16       66.70       68.86      1.12 o
   0   2  16        1.26        1.43      0.47 o
   1   2  16        0.10        0.21      0.57 o
   2   2  16        0.01       -0.09      0.66 o
   3   2  16        4.87        5.04      0.90 o
  -7   3  16        0.21        0.65      1.05 o
  -6   3  16        0.08        0.35      0.79 o
  -5   3  16        7.33        7.88      0.85 o
  -4   3  16       14.21       12.15      0.74 o
  -3   3  16       10.41       10.05      0.84 o
  -2   3  16       64.68       65.93      1.33 o
  -1   3  16       67.23       70.53      1.27 o
   0   3  16       18.87       19.35      0.72 o
   1   3  16        1.16        1.15      0.62 o
   2   3  16       15.24       15.15      0.90 o
  -6   4  16       11.04       13.37      0.92 o
  -5   4  16        9.14        8.94      0.91 o
  -4   4  16        2.29        2.27      0.84 o
  -3   4  16        1.38        2.04      0.79 o
  -2   4  16       45.96       50.16      1.12 o
  -1   4  16       17.19       20.64      0.91 o
   0   4  16       10.86       12.41      0.79 o
   1   4  16        4.35        4.48      0.77 o
   2   4  16        2.86        2.89      0.77 o
  -5   5  16        0.02        0.24      0.93 o
  -4   5  16        7.24       12.34      1.10 o
  -3   5  16        3.25        3.92      0.79 o
  -2   5  16       39.84       38.74      1.15 o
  -1   5  16       62.51       66.07      1.48 o
   0   5  16        7.55        7.30      0.95 o
   1   5  16        0.75        0.49      0.83 o
  -4   6  16       12.53       15.04      1.20 o
  -3   6  16        1.85        2.16      0.81 o
  -2   6  16        1.49        1.91      0.84 o
  -1   6  16        2.46        2.40      0.91 o
   0   6  16        0.24        0.21      1.07 o
  -6   1  17        4.77        6.78      0.73 o
  -5   1  17       11.93       12.32      0.78 o
  -4   1  17        3.95        4.59      0.58 o
  -3   1  17        3.20        1.78      0.61 o
  -2   1  17        1.68        1.33      0.60 o
  -1   1  17       17.67       19.18      0.85 o
   0   1  17        0.00        0.32      0.72 o
   1   1  17        1.85        3.42      0.84 o
   2   1  17        7.79        7.26      0.98 o
  -6   2  17        2.64        2.87      0.82 o
  -5   2  17        0.98        0.37      0.89 o
  -4   2  17        4.23        5.48      0.66 o
  -3   2  17        1.02        1.53      0.74 o
  -2   2  17       11.89       10.66      0.74 o
  -1   2  17       12.19       12.32      0.78 o
   0   2  17        1.46        1.21      0.64 o
   1   2  17        2.48        2.22      0.76 o
   2   2  17        4.74        4.16      0.76 o
  -6   3  17        1.12        2.77      0.83 o
  -5   3  17       29.11       27.16      1.29 o
  -4   3  17        4.23        6.15      0.79 o
  -3   3  17        1.01        0.23      0.73 o
  -2   3  17       10.12        9.39      0.82 o
  -1   3  17       10.90        9.77      0.87 o
   0   3  17       10.62       11.28      0.77 o
   1   3  17        9.36       11.87      0.83 o
  -5   4  17        0.24        0.16      0.96 o
  -4   4  17        0.02        0.04      1.01 o
  -3   4  17       13.25       14.97      1.16 o
  -2   4  17       53.51       58.85      2.04 o
  -1   4  17        2.43        2.11      0.76 o
   0   4  17       29.28       27.94      1.19 o
   1   4  17        0.14       -0.76      0.85 o
  -4   5  17        9.76       13.46      1.46 o
  -3   5  17        1.26        1.11      1.00 o
  -2   5  17       13.49       14.80      1.28 o
  -1   5  17        6.14        5.02      1.16 o
   0   5  17        0.94        1.85      1.03 o
  -6   0  18       13.10       17.26      1.16 o
  -5   0  18        3.93        3.80      0.99 o
  -4   0  18        6.39        5.71      0.89 o
  -3   0  18       18.72       18.00      1.14 o
  -2   0  18       24.69       28.92      1.65 o
  -1   0  18       13.51       14.66      2.16 o
   0   0  18       63.27       64.53      1.99 o
   1   0  18       21.18       20.08      1.67 o
  -6   1  18        2.30        4.28      0.98 o
  -5   1  18       15.06       21.17      0.98 o
  -4   1  18        0.01       -0.35      0.62 o
  -3   1  18        0.09        0.68      0.68 o
  -2   1  18        1.45        1.20      0.71 o
  -1   1  18       20.44       20.52      1.11 o
   0   1  18        3.30        4.92      0.81 o
   1   1  18       24.58       23.54      1.16 o
  -5   2  18        0.96        1.57      0.76 o
  -4   2  18        2.95        5.66      0.81 o
  -3   2  18       13.25       15.99      1.02 o
  -2   2  18        3.62        3.75      0.75 o
  -1   2  18        2.84        3.31      0.72 o
   0   2  18       19.42       18.08      1.06 o
  -5   3  18        1.73        0.73      0.92 o
  -4   3  18        2.92        1.89      1.02 o
  -3   3  18        1.31        1.94      0.93 o
  -2   3  18        4.87        5.69      0.80 o
  -1   3  18       13.58       13.36      0.94 o
   0   3  18        4.69        6.06      1.01 o
  -4   4  18        6.09       10.56      1.20 o
  -3   4  18        7.57       14.06      1.12 o
  -2   4  18        0.07        0.53      0.93 o
  -1   4  18        8.99        8.54      1.03 o
  -4   1  19        0.20       -0.23      0.88 o
  -3   1  19        0.49        0.90      0.85 o
  -2   1  19        0.16       -0.06      0.79 o
  -1   1  19        3.27        3.08      0.88 o
  -4   2  19       19.42       23.70      1.38 o
  -3   2  19        0.57        0.65      0.87 o
  -2   2  19        1.57        1.53      0.83 o
 
